# Supplementary material for: Mapping the Links Between Celebrity Worship and Subjective Well-Being in Chinese Undergraduates via Network Analysis
Source: Behav Sci (Basel). 2025 Dec 23;16(1):28. doi: 10.3390/bs16010028 (PMC12837141; doi:10.3390/bs16010028)
Supplement: Supplementary file 1 [file behavsci-16-00028-s001.zip]

Archive with 1 entries (1 files):
- behavsci-3959394-supplementary.xlsx
