# Supplementary material for: Mapping the Links Between Celebrity Worship and Subjective Well-Being in Chinese Undergraduates via Network Analysis
Source: Behav Sci (Basel). 2025 Dec 23;16(1):28. doi: 10.3390/bs16010028 (PMC12837141; doi:10.3390/bs16010028)
Supplement: Supplementary file 1 [file behavsci-16-00028-s001.zip › behavsci-3959394-supplementary.xlsx]

## Sheet: Sheet1
participant number	sex（1=female）	age	c1	c2	c3	c4	c5	c6	c7	c8	c9	c10	c11	c12	c13	c14	c15	c16	c17	c18	c19	c20	c21	c22	c23	c24	c25	c26	c27	生活满意度1	生活满意度2	生活满意度3	生活满意度4	生活满意度5	pa1	pa2	pa3	pa4	pa5	na1	na2	na3	na4	na5
1	1	23	5	4	4	5	3	2	4	4	4	4	5	5	4	3	4	4	4	4	4	4	3	3	4	5	4	4	5	3	4	3	5	4	3	4	3	5	4	4	5	2	3	3
2	2	22	5	4	5	5	5	5	5	5	5	4	3	4	4	5	5	5	3	5	5	4	4	5	5	4	5	5	4	5	5	5	6	5	5	5	5	5	5	1	1	2	1	1
3	2	21	2	4	3	3	3	3	3	3	3	4	1	1	3	3	2	2	4	5	2	3	3	3	4	3	3	4	2	3	4	3	3	4	4	3	4	4	4	3	3	3	4	3
4	2	21	5	5	5	5	5	5	5	5	5	5	4	5	5	5	5	5	4	5	5	5	5	5	1	4	5	5	5	6	6	5	6	3	5	5	5	5	5	1	1	1	1	1
5	1	20	2	4	4	4	4	5	2	5	5	4	3	3	4	3	3	3	4	4	4	3	4	4	3	4	4	4	3	3	4	5	3	5	4	3	3	3	4	3	3	3	4	3
6	1	19	4	3	3	3	3	2	2	4	3	3	1	4	3	2	4	3	4	2	3	2	3	3	4	4	3	4	4	3	4	5	5	3	3	5	3	3	5	4	4	3	4	4
7	2	19	3	2	3	4	1	2	3	3	2	2	1	4	3	3	4	5	2	3	3	5	2	3	4	3	4	4	4	4	2	2	2	2	4	3	3	4	4	4	4	5	3	4
8	1	24	5	4	5	5	5	5	5	5	4	4	5	4	5	5	5	3	5	5	5	4	5	5	5	4	4	5	3	4	4	5	3	5	3	2	4	4	5	2	4	4	4	3
9	2	22	3	3	3	3	3	3	3	3	3	3	4	3	3	4	3	4	3	3	3	4	3	3	3	3	3	3	3	4	3	3	3	3	4	3	5	4	5	3	3	3	3	4
10	2	21	5	4	3	4	4	5	4	4	4	4	4	3	5	4	5	5	4	4	5	4	4	4	4	4	2	4	5	2	3	3	5	4	3	4	3	3	5	3	4	5	4	3
11	1	20	4	4	4	4	4	5	4	2	4	4	5	4	4	4	4	3	5	5	4	4	4	5	4	4	3	4	5	5	5	5	6	6	5	5	4	5	5	3	4	2	2	2
12	2	20	3	4	3	4	4	4	2	3	3	3	4	5	4	3	4	3	4	5	3	3	4	4	3	3	3	4	4	2	4	4	4	3	3	3	3	3	3	4	3	3	4	5
13	2	20	2	2	3	4	3	2	3	3	3	4	1	2	2	1	2	2	2	2	2	2	2	3	3	3	2	3	3	3	4	2	1	2	3	2	2	3	3	3	3	2	3	3
14	2	20	2	2	4	3	2	1	4	2	2	3	3	4	2	4	2	3	4	4	3	2	3	5	4	3	3	3	4	1	1	5	1	3	5	5	5	1	5	5	1	5	1	5
15	1	19	3	3	3	4	2	5	2	4	3	5	2	5	4	4	2	4	4	5	1	3	3	3	4	3	3	3	4	1	1	1	1	1	4	5	3	5	5	4	3	3	3	3
16	2	20	3	2	3	3	3	4	3	2	2	2	4	3	2	3	3	2	2	2	4	3	2	2	3	2	3	3	1	3	4	3	2	4	4	3	4	4	3	3	4	3	5	4
17	2	19	2	3	4	5	3	2	4	4	2	4	3	5	5	3	4	4	1	3	3	3	5	3	5	3	5	5	4	3	4	3	4	5	4	4	3	4	5	4	5	5	5	3
18	2	19	3	2	3	2	3	1	3	3	2	4	2	3	3	2	2	3	1	1	4	3	2	4	3	4	3	4	2	2	3	3	1	3	4	3	2	4	4	4	4	3	4	3
19	1	23	2	1	2	2	2	1	4	5	1	2	1	2	2	4	2	5	3	2	2	4	1	1	1	2	1	3	4	2	3	5	4	1	4	4	4	3	4	4	3	4	4	4
20	1	22	3	4	4	4	5	5	4	4	4	4	5	4	3	5	5	4	3	5	2	5	3	4	4	4	4	3	4	3	5	5	3	4	5	5	5	5	5	1	2	1	1	1
21	2	22	5	5	5	3	4	4	4	4	5	5	5	5	4	4	4	4	4	4	5	5	4	5	1	4	4	3	5	6	5	5	6	3	5	5	5	5	5	1	1	1	1	1
22	2	21	2	3	3	4	1	3	4	3	2	1	4	3	2	3	3	2	2	1	3	2	3	3	3	2	2	2	3	1	3	2	3	3	5	4	3	4	4	4	4	4	5	5
23	2	20	3	4	5	5	4	4	5	4	4	4	4	5	4	4	5	4	4	5	2	5	4	5	5	4	5	4	5	3	5	5	5	5	5	4	5	4	5	5	5	4	5	4
24	2	20	4	5	4	4	4	4	3	4	4	4	4	3	4	2	3	2	4	4	3	3	4	5	4	4	4	4	3	5	5	4	4	3	4	5	5	5	4	5	4	5	5	4
25	2	20	4	3	3	4	3	4	3	5	4	4	3	3	4	3	4	4	5	3	3	3	5	4	4	3	4	3	3	5	4	5	3	3	5	5	5	4	5	5	5	5	5	4
26	1	20	3	3	3	3	3	2	3	2	3	3	2	3	2	3	2	3	3	3	2	2	2	3	3	2	3	3	3	2	3	4	3	2	4	4	4	4	3	5	3	4	4	3
27	1	20	2	3	3	5	3	4	4	4	2	2	3	3	2	2	2	4	3	3	2	3	4	3	2	3	4	4	3	1	5	5	5	3	2	5	4	4	3	3	4	3	3	3
28	1	19	4	5	4	4	4	5	4	5	4	4	5	5	5	5	5	4	5	4	3	4	4	4	5	5	5	5	5	3	5	3	6	5	4	4	4	4	4	5	3	3	4	4
29	1	19	3	3	4	3	2	2	2	3	3	3	3	3	2	2	2	4	4	4	2	3	2	3	3	3	2	2	3	3	5	3	3	1	3	3	4	4	4	3	3	3	3	3
30	2	19	5	5	4	4	4	5	4	5	4	5	2	4	4	2	4	4	5	4	2	1	2	4	3	3	5	1	1	5	5	5	4	1	5	5	5	5	5	1	3	1	1	1
31	1	24	5	3	4	4	4	4	5	5	2	3	4	5	5	4	4	5	4	5	3	2	3	4	4	4	5	4	4	3	5	4	5	5	5	5	5	5	5	4	5	4	4	5
32	1	21	4	5	4	4	4	5	4	4	2	5	4	4	3	3	4	5	5	4	3	4	4	5	3	5	4	5	5	4	4	5	5	3	4	4	4	4	5	4	5	5	4	4
33	1	21	5	4	5	5	4	4	4	5	5	5	5	4	5	5	5	5	4	5	5	5	4	5	5	5	4	5	4	5	6	6	2	6	5	5	5	5	5	2	2	2	3	2
34	2	21	4	4	4	5	4	5	4	5	5	5	4	5	4	4	4	5	5	4	4	4	4	5	4	5	5	4	4	4	5	5	5	4	3	4	3	4	4	5	3	2	4	4
35	1	20	3	4	2	3	3	4	3	3	3	4	3	4	3	3	3	3	3	4	2	3	4	3	2	4	2	3	4	3	5	5	2	3	5	2	4	5	2	4	4	4	5	5
36	2	20	3	4	4	5	5	5	5	5	4	5	5	5	3	4	4	4	5	3	4	5	5	4	4	3	5	4	3	3	5	6	3	4	5	3	2	4	5	3	2	2	3	3
37	2	20	3	1	4	3	2	2	4	3	2	2	1	2	5	2	2	2	4	1	3	3	3	1	3	1	1	2	4	3	2	4	5	4	4	4	4	3	5	4	3	5	3	4
38	1	19	3	4	2	3	2	3	3	4	2	3	1	2	4	2	3	4	4	4	2	2	2	2	3	3	3	3	4	2	4	2	3	2	4	4	4	4	4	4	4	4	5	4
39	2	20	4	2	3	2	3	1	3	2	3	3	3	4	3	2	3	4	3	3	2	4	3	3	2	3	5	4	3	3	3	5	5	4	3	3	2	2	5	5	2	2	2	3
40	1	20	5	5	5	5	4	3	5	5	5	4	5	5	4	5	5	4	3	5	3	3	4	3	5	4	4	4	4	3	4	2	3	4	4	3	4	3	4	3	3	3	3	3
41	1	20	3	1	3	4	5	4	3	4	5	4	4	4	5	3	3	4	4	4	3	3	3	2	4	4	3	4	4	2	3	4	3	2	5	4	4	5	5	4	4	5	5	4
42	2	19	4	4	4	4	4	5	3	3	5	5	5	5	4	4	5	5	4	5	4	4	4	4	4	3	5	3	4	1	4	4	3	6	3	4	4	4	5	3	3	2	3	3
43	1	19	4	4	4	4	4	5	4	4	5	5	4	4	5	4	5	5	4	5	3	4	5	5	5	5	5	5	4	4	5	5	5	2	3	4	3	3	4	3	5	3	4	2
44	1	19	4	3	4	4	4	3	4	3	5	3	3	5	3	4	3	3	4	3	4	3	3	3	4	2	5	5	2	3	4	3	4	5	4	3	4	3	3	3	3	4	4	4
45	2	19	4	3	3	4	4	3	3	5	2	4	3	4	3	4	4	3	4	4	3	2	2	5	3	2	3	4	4	2	3	4	4	5	3	3	3	3	3	3	4	3	3	3
46	1	19	3	4	3	4	4	4	4	2	4	3	3	3	5	3	3	3	4	3	3	3	2	3	3	2	3	3	4	2	4	4	4	4	2	2	5	5	2	2	5	2	5	2
47	2	19	4	5	4	4	2	3	4	2	1	3	2	1	4	2	2	3	5	3	3	2	3	1	2	2	3	1	1	3	3	3	3	3	3	2	3	3	3	4	3	3	3	3
48	1	21	4	3	3	2	3	4	3	3	2	2	3	4	3	3	3	4	4	4	2	3	3	4	4	3	5	4	2	3	3	3	4	4	3	3	3	4	4	1	1	1	2	3
49	1	20	5	4	5	4	5	5	4	4	4	3	4	3	4	4	4	5	3	4	3	3	4	5	5	5	4	4	4	5	5	5	5	6	3	3	4	4	4	4	4	3	4	3
50	1	20	4	4	5	5	4	5	5	5	3	4	3	5	4	4	4	5	3	4	3	3	4	4	4	2	5	3	5	4	5	5	6	5	4	4	5	4	4	5	4	4	4	5
51	1	20	5	4	5	4	4	5	5	4	4	5	4	4	4	4	4	4	4	5	4	4	5	4	5	5	5	4	2	4	5	4	4	6	5	3	5	3	4	5	5	4	4	4
52	1	19	1	3	3	3	4	3	3	2	3	3	2	4	2	2	3	3	3	3	2	3	3	2	3	2	3	2	2	2	3	3	5	5	4	3	4	3	3	3	4	3	4	3
53	1	24	3	3	5	4	5	4	5	5	4	5	5	4	5	2	4	5	5	5	3	3	3	4	4	4	5	3	5	4	5	3	3	4	5	5	4	4	4	5	4	2	4	2
54	1	21	2	3	3	3	2	2	3	3	3	3	3	3	4	2	3	3	3	3	3	4	2	3	3	3	2	3	3	2	4	4	4	3	4	4	4	4	4	4	5	5	5	4
55	2	21	2	3	4	3	3	1	4	2	3	3	4	3	3	4	4	3	4	2	3	5	2	4	3	4	3	3	4	3	4	3	3	4	2	2	4	5	3	3	3	4	5	5
56	1	21	3	3	3	2	3	1	2	3	3	3	3	2	4	2	3	3	4	3	3	1	3	3	3	3	3	3	3	3	6	4	3	3	4	4	4	5	4	4	4	4	4	4
57	2	21	3	4	3	4	3	3	2	3	2	2	5	5	4	5	3	4	4	5	2	3	4	4	3	4	3	1	3	2	1	2	1	6	4	5	3	4	4	4	3	5	3	3
58	2	20	3	3	3	3	3	3	4	4	4	5	3	3	4	3	3	5	4	4	4	3	4	4	4	4	4	4	4	5	4	4	3	3	4	4	4	3	3	5	3	3	4	4
59	1	20	4	4	4	4	5	4	4	4	4	5	4	4	4	5	3	4	4	4	5	4	3	4	5	4	5	4	4	5	5	6	5	5	3	5	5	3	4	2	5	3	3	3
60	2	20	4	4	4	5	2	3	2	4	3	4	3	3	2	4	1	5	1	4	1	4	2	2	3	3	2	3	1	1	2	4	3	2	4	5	4	4	4	1	3	5	4	3
61	1	19	5	5	3	4	5	4	2	5	2	2	4	3	3	2	3	5	3	3	2	2	4	2	4	3	3	2	4	1	4	2	5	4	3	4	3	3	5	2	4	5	4	4
62	2	19	3	3	3	3	5	3	3	3	2	2	1	4	4	5	3	2	2	4	1	4	2	4	3	3	1	3	4	3	4	3	3	3	4	3	5	4	4	5	4	4	4	4
63	2	21	4	3	3	2	3	3	2	2	3	3	3	2	3	2	3	3	4	4	2	4	2	3	4	3	3	3	3	6	5	4	4	3	2	2	4	3	4	4	4	5	5	3
64	1	21	4	3	4	4	3	4	4	4	3	4	2	5	2	3	3	5	3	3	3	3	3	3	2	2	3	3	2	3	3	2	2	2	4	4	4	4	4	3	4	3	5	5
65	1	20	2	4	4	4	4	4	3	4	3	3	3	3	3	3	2	2	2	4	4	4	4	2	3	3	3	3	3	5	4	3	2	4	4	4	3	4	3	3	4	5	4	4
66	1	20	3	3	4	4	3	3	4	4	3	5	4	4	4	2	4	4	3	4	2	3	2	2	4	4	4	4	3	4	5	4	4	5	3	3	3	4	3	5	4	3	3	4
67	1	20	4	2	3	3	5	3	3	4	1	5	3	4	2	1	2	4	2	4	1	3	2	5	2	1	3	3	2	2	4	1	4	2	3	3	3	3	3	3	4	3	3	3
68	2	19	3	2	2	2	2	5	2	2	3	3	2	2	2	3	1	2	2	3	2	3	3	4	3	4	4	4	2	4	3	3	3	2	3	3	3	2	3	3	3	3	3	2
69	2	19	4	4	4	3	3	3	4	3	4	4	4	3	5	5	3	3	4	4	3	4	3	3	4	2	3	4	3	5	5	3	3	5	3	5	4	4	3	4	4	5	3	3
70	2	19	1	3	5	4	3	1	5	4	5	2	2	5	5	1	5	4	4	5	3	4	4	5	3	2	1	4	3	5	6	4	3	6	3	3	4	3	3	3	3	4	4	4
71	1	19	5	3	3	4	3	4	4	4	3	5	4	4	5	4	4	3	3	4	3	4	4	3	4	4	5	3	3	3	4	3	1	3	2	3	4	5	3	3	3	4	4	5
72	1	20	5	5	5	5	4	5	5	5	5	5	4	5	5	4	5	5	5	2	5	4	2	5	4	1	5	5	4	6	6	6	6	6	5	5	5	5	5	1	1	1	1	1
73	1	20	5	5	5	5	4	5	5	5	5	5	4	5	5	4	5	5	5	2	5	4	2	5	4	1	5	5	4	6	6	6	6	6	5	5	5	5	5	1	1	1	1	1
74	1	24	4	4	5	5	3	3	5	3	3	4	4	3	4	4	5	3	2	3	4	3	4	4	3	3	5	5	1	2	3	3	4	5	4	4	4	4	4	2	5	3	4	3
75	1	22	5	4	3	2	3	4	4	2	4	4	4	2	4	3	2	4	3	3	1	2	3	4	3	2	2	4	4	3	4	1	2	3	2	2	3	3	2	3	2	3	3	4
76	1	22	4	3	4	4	3	3	4	3	4	2	2	3	3	2	3	3	3	3	3	3	2	3	4	3	3	2	4	2	2	4	4	4	4	4	5	4	4	4	4	4	5	4
77	1	21	4	5	5	5	4	4	5	3	4	5	5	4	3	5	5	4	5	5	4	4	5	5	5	5	4	4	4	5	5	5	6	6	5	4	5	5	3	1	1	1	1	1
78	1	21	4	4	5	5	5	5	5	5	3	2	4	5	3	5	4	5	3	5	5	4	5	4	4	4	5	3	4	6	6	6	6	6	5	5	5	5	5	3	3	3	3	3
79	2	21	3	3	4	4	4	5	5	3	4	5	4	3	4	4	3	4	3	4	2	5	4	4	4	3	3	3	4	4	5	4	5	5	5	4	4	4	4	2	2	2	1	2
80	1	20	3	4	4	4	4	3	4	3	4	4	4	4	2	3	3	4	4	3	3	3	3	4	3	3	4	4	2	3	3	5	3	3	5	5	5	5	5	2	2	2	1	2
81	2	20	2	1	3	3	2	3	3	1	2	3	2	2	3	4	2	2	5	3	2	2	1	4	1	2	3	2	1	4	4	2	4	3	3	3	3	2	3	3	3	3	2	5
82	1	20	4	3	3	4	4	5	2	4	4	4	3	2	4	2	3	3	4	5	2	4	3	4	3	4	4	3	3	1	5	4	3	2	5	4	5	4	4	4	4	4	4	5
83	2	19	3	3	3	4	1	4	4	4	4	2	3	3	2	2	3	3	2	3	2	4	2	2	2	2	4	2	3	2	3	3	3	2	2	3	3	3	3	2	3	3	3	3
84	1	19	3	2	2	3	3	4	4	4	2	2	3	3	4	4	3	4	2	2	2	2	2	2	1	5	3	5	5	2	4	3	4	5	3	4	3	3	3	2	3	3	4	2
85	2	21	4	4	4	4	5	4	4	4	4	5	5	4	4	4	5	4	4	5	4	4	4	4	4	4	4	4	4	5	6	5	4	5	4	5	4	5	5	5	5	4	3	2
86	1	21	3	5	4	4	3	4	4	4	3	3	4	3	3	3	3	3	3	3	2	4	4	5	4	4	3	3	4	2	3	6	1	3	4	3	5	4	4	4	4	3	4	4
87	2	20	4	5	5	4	4	1	2	4	4	4	4	5	4	4	4	4	4	3	3	4	5	4	5	5	5	2	4	3	6	3	5	6	5	5	5	5	5	2	3	2	3	2
88	2	20	3	2	4	4	4	4	5	4	3	4	3	3	3	3	2	2	4	3	4	4	5	2	4	3	5	4	3	3	4	3	3	3	3	4	4	3	4	5	4	4	5	2
89	1	20	2	4	4	4	2	4	4	4	2	3	1	3	2	4	3	3	5	5	3	3	3	4	2	2	2	3	4	5	4	6	6	4	5	4	4	5	4	5	4	4	4	4
90	1	20	5	4	3	4	5	5	4	5	5	4	5	4	4	3	5	3	4	4	3	4	4	5	5	5	3	3	5	3	4	4	6	5	5	3	3	3	5	4	3	5	3	2
91	2	19	4	4	2	4	3	3	2	2	1	2	2	3	3	4	2	2	5	2	2	3	3	4	5	4	5	2	5	2	6	2	6	2	5	4	4	3	3	5	5	5	4	4
92	1	19	4	4	3	5	5	5	5	4	2	5	4	3	2	3	4	5	5	4	3	4	3	4	3	4	5	5	5	6	5	5	5	5	4	4	5	4	4	5	4	5	4	5
93	1	22	2	3	2	3	2	2	2	4	2	2	1	2	4	4	2	4	2	4	2	2	1	2	2	1	3	1	2	1	2	4	1	5	5	5	4	4	4	4	5	2	5	3
94	2	22	2	3	4	4	1	3	3	4	2	4	4	3	2	3	2	1	2	4	2	2	3	4	4	3	5	1	1	2	4	4	4	2	4	4	5	4	5	4	4	4	4	3
95	2	21	5	4	4	3	4	4	4	5	4	5	2	4	5	3	4	5	4	3	3	3	4	4	3	4	4	4	4	4	5	5	4	4	4	4	5	4	5	4	5	5	4	5
96	2	21	4	1	4	2	3	4	4	1	4	4	3	4	4	3	4	2	3	4	3	4	3	2	2	3	1	3	2	4	3	3	3	1	2	4	4	3	3	3	3	3	4	2
97	1	20	4	4	4	4	3	5	3	4	4	4	4	4	4	4	4	5	4	5	4	4	4	5	4	4	5	4	5	5	3	6	4	5	5	4	5	5	3	2	4	2	3	3
98	1	20	2	2	2	2	1	1	2	3	3	3	3	2	2	2	2	2	3	2	3	3	2	3	4	2	2	3	2	3	3	2	4	1	3	4	4	3	4	4	2	4	3	4
99	2	20	4	2	3	3	4	2	2	3	2	3	3	3	3	2	2	2	2	4	3	4	2	3	2	3	4	3	3	2	3	3	2	2	3	2	3	2	2	3	2	2	2	3
100	1	20	3	2	5	3	4	5	4	3	1	4	3	4	4	1	3	5	4	5	1	3	4	4	2	4	3	3	4	3	5	3	4	3	3	3	5	4	3	4	2	3	3	3
101	2	20	4	4	4	3	3	4	3	5	2	5	5	4	4	4	5	5	5	5	4	3	4	4	3	4	4	3	4	1	4	4	5	5	5	4	5	4	5	5	5	5	4	5
102	2	20	3	4	4	2	2	2	3	2	3	3	3	2	3	2	2	2	2	1	2	2	3	2	4	1	1	3	2	1	5	3	4	2	4	4	4	4	3	3	5	4	5	5
103	1	19	3	5	3	4	3	3	4	2	3	1	3	3	5	1	2	1	4	3	3	3	2	2	3	4	3	2	2	2	3	6	2	1	5	5	5	5	5	5	5	5	5	5
104	2	20	4	2	4	3	3	4	4	4	2	4	4	4	3	4	5	5	4	3	2	4	3	4	5	5	3	5	4	4	5	5	4	5	4	3	4	4	5	3	3	3	4	3
105	2	20	3	3	3	4	3	2	3	5	3	4	4	4	3	3	5	3	3	3	2	4	1	5	4	2	3	2	5	4	3	3	4	4	4	5	2	4	4	5	4	4	3	4
106	1	20	3	2	4	5	2	3	3	4	2	3	1	3	2	3	4	4	3	3	3	3	1	3	2	3	2	1	3	2	4	2	4	3	4	4	4	4	4	4	4	4	4	3
107	1	20	2	2	4	4	2	4	3	4	4	2	2	4	4	3	5	3	3	3	5	4	3	4	5	3	5	2	3	2	1	5	5	2	4	3	4	4	3	4	4	4	4	4
108	1	19	3	3	3	3	3	4	2	2	3	3	3	3	3	3	2	4	3	5	2	3	4	3	4	2	3	5	3	3	3	3	2	2	4	3	3	3	4	5	3	3	4	2
109	2	19	5	4	4	4	5	4	3	3	3	3	4	5	3	4	5	4	5	4	2	4	3	3	5	5	3	4	4	3	4	6	4	5	3	3	3	4	3	2	3	3	3	3
110	1	19	5	2	3	4	2	2	2	5	3	2	2	4	2	4	3	2	3	4	2	3	2	3	3	2	3	4	4	3	5	2	1	2	5	4	5	4	4	5	5	5	5	3
111	1	19	2	3	3	4	2	4	3	4	2	3	2	4	4	3	3	4	3	3	2	3	3	4	4	3	3	3	3	3	3	3	3	2	4	4	4	3	4	4	5	4	4	4
112	1	19	3	3	3	3	3	5	3	5	3	4	3	4	4	5	5	4	3	4	2	3	2	1	4	3	3	4	4	5	5	2	6	4	3	4	4	4	3	4	4	4	3	3
113	2	21	5	3	3	5	2	2	3	4	4	2	1	5	2	2	4	4	3	1	3	3	3	3	3	4	1	3	1	2	3	2	3	4	3	3	3	5	3	5	3	3	3	3
114	1	20	2	3	3	3	3	3	3	4	2	3	3	2	3	3	4	1	2	4	2	3	2	3	2	4	3	2	3	1	4	3	3	4	5	5	4	5	5	1	1	1	1	1
115	2	20	3	3	3	3	3	3	2	3	4	4	2	2	2	2	2	4	3	2	1	3	3	4	3	2	3	2	2	2	4	2	4	2	2	2	3	2	5	3	3	3	3	2
116	2	20	5	5	4	4	4	4	5	4	2	2	4	4	1	3	4	4	2	2	4	5	5	4	5	2	4	2	3	4	4	5	4	5	4	5	4	4	4	3	5	5	4	5
117	2	20	3	4	3	2	3	4	3	4	3	3	2	3	1	3	4	4	3	3	3	2	2	3	2	3	4	4	3	2	4	3	4	3	3	3	4	3	3	3	3	3	4	3
118	1	20	5	4	4	3	4	4	3	3	3	3	3	2	4	3	2	4	4	3	3	3	2	2	3	4	4	4	5	3	4	3	3	4	3	4	4	4	2	5	4	3	3	2
119	1	19	3	3	3	4	2	3	2	3	3	3	2	4	2	4	4	2	3	3	4	3	2	2	3	3	3	4	3	4	3	4	3	2	4	4	4	4	5	4	3	4	4	5
120	1	19	4	3	4	3	4	3	4	2	2	4	4	3	3	4	5	2	2	3	3	2	2	2	4	2	5	3	3	2	4	2	3	5	4	4	4	4	4	4	4	4	4	4
121	1	21	4	4	4	5	5	4	4	4	4	4	5	3	2	4	4	5	4	2	3	3	5	3	5	4	5	4	2	4	5	5	5	6	5	4	5	5	5	5	4	4	4	5
122	1	20	3	3	2	2	2	2	2	2	3	2	2	3	3	2	2	4	3	3	2	3	3	3	3	2	3	2	4	4	5	3	2	3	3	3	3	4	4	3	4	3	4	3
123	2	19	3	1	3	4	3	5	3	5	3	3	1	3	2	4	2	1	3	2	1	3	2	4	4	3	4	2	3	2	1	2	2	2	4	4	4	3	4	4	3	3	4	3
124	1	19	4	4	4	5	4	4	3	4	4	3	4	4	4	4	4	5	5	4	2	3	4	4	5	1	2	3	4	2	5	5	6	4	4	4	4	4	4	4	3	4	3	5
125	2	23	4	3	5	4	4	5	4	5	5	5	4	5	4	5	5	4	2	4	3	5	4	4	5	4	5	3	4	5	6	4	5	5	5	5	4	4	5	3	3	4	3	5
126	1	21	4	3	5	4	5	2	4	3	3	4	3	5	4	3	4	5	4	4	3	4	3	2	3	4	2	3	4	4	5	4	3	5	4	4	4	4	4	4	4	4	4	4
127	2	21	3	5	3	3	2	4	4	2	3	3	4	3	4	2	2	5	2	4	3	4	4	3	3	3	4	4	4	5	5	3	1	1	3	3	3	3	3	3	3	5	3	3
128	1	21	3	4	5	5	5	4	5	4	5	5	5	4	5	4	4	4	3	5	3	5	3	4	3	5	5	3	4	3	4	3	6	6	4	3	4	5	5	5	5	5	5	5
129	2	20	3	3	3	2	1	1	3	1	1	4	3	3	4	2	4	1	2	2	2	1	4	1	1	4	2	1	2	2	5	1	1	3	4	4	4	4	3	4	4	4	5	5
130	2	20	4	5	3	4	3	4	2	3	4	4	3	4	5	3	2	3	4	4	3	4	4	3	4	2	4	5	5	4	6	4	5	5	3	4	3	4	4	3	4	4	4	3
131	1	20	3	3	5	3	4	4	4	4	4	4	4	3	3	3	3	3	2	4	2	5	3	3	3	3	4	3	4	3	4	4	4	3	4	4	4	3	5	3	4	4	3	4
132	1	20	4	3	3	4	4	4	4	5	4	4	5	5	3	3	4	1	3	4	2	5	3	1	3	3	4	3	4	4	5	5	3	6	4	3	3	4	3	3	4	3	3	3
133	1	20	3	4	4	4	3	2	4	4	2	3	1	4	4	4	4	3	1	3	3	1	3	1	5	2	2	5	2	3	3	5	3	5	3	3	3	3	3	3	3	3	3	3
134	1	19	3	1	4	3	2	4	4	2	2	4	3	2	2	2	2	2	5	3	2	4	3	4	2	3	4	5	5	2	4	5	2	5	4	4	4	4	4	3	4	4	3	4
135	2	19	4	2	3	3	3	2	3	3	3	3	1	2	3	3	2	3	3	3	1	1	5	5	3	2	2	1	4	1	3	1	2	1	3	3	3	2	3	3	2	3	2	3
136	2	19	4	2	3	3	5	4	3	2	2	1	5	4	3	3	4	4	3	1	3	5	2	3	2	2	4	5	3	3	3	3	4	3	4	2	4	5	5	3	4	4	3	4
138	1	19	4	2	3	2	4	2	3	3	1	4	3	3	2	3	2	2	2	3	4	3	4	2	2	2	2	3	3	2	5	4	6	4	3	4	3	3	3	3	5	4	3	5
139	2	19	3	2	4	2	2	3	2	2	2	3	3	3	3	4	3	3	2	4	2	2	5	3	2	2	5	3	2	2	4	3	2	4	3	3	3	3	4	3	4	3	3	3
140	1	24	2	4	4	4	3	3	4	5	2	5	3	3	5	3	3	4	2	5	3	3	3	2	4	3	4	5	3	3	6	2	3	3	5	5	5	4	5	4	5	5	4	5
141	2	23	5	3	3	4	2	4	3	4	5	3	3	3	5	3	4	3	4	5	5	4	4	4	3	4	4	4	3	4	5	6	4	2	3	3	3	4	5	3	3	4	4	4
142	1	23	4	4	4	5	3	4	4	4	5	4	4	4	3	3	5	5	5	5	5	5	2	3	4	3	3	3	5	6	5	3	5	4	4	4	3	3	4	4	4	4	3	2
143	1	23	5	5	5	4	4	5	3	5	4	5	4	4	4	4	4	5	3	5	5	4	4	5	4	4	5	4	4	3	5	6	3	3	5	5	4	5	4	5	4	4	5	4
144	1	21	3	1	3	2	1	2	4	3	1	3	1	2	1	1	2	3	2	2	2	2	3	1	1	1	2	1	2	1	2	1	2	3	4	4	3	4	4	5	4	5	4	4
145	2	20	3	3	3	4	3	4	3	3	3	2	3	3	4	3	2	5	2	3	4	4	3	4	3	3	1	3	3	3	4	3	3	3	4	3	3	3	4	4	5	3	3	4
146	2	22	4	5	4	4	4	5	4	4	3	5	4	5	5	5	4	4	5	4	4	3	4	5	4	3	4	3	5	5	5	4	5	5	3	3	3	3	3	4	3	4	3	3
147	1	20	2	3	4	5	3	4	2	3	2	3	2	1	2	3	3	3	4	3	2	3	1	2	4	4	4	3	3	6	4	5	3	3	4	5	4	3	5	5	4	4	5	4
148	2	20	3	4	4	4	3	4	3	4	4	5	3	4	3	4	4	4	3	3	3	3	4	3	4	4	4	1	4	3	5	6	4	4	4	3	4	4	4	3	4	5	4	4
149	1	20	3	5	4	2	3	3	5	5	2	4	4	3	3	4	5	5	4	3	4	4	4	3	4	2	3	4	3	3	4	5	5	4	5	5	4	5	4	4	4	5	5	5
150	2	19	4	3	4	4	2	4	4	3	3	3	3	3	3	2	3	3	4	3	4	4	3	3	2	3	4	3	3	6	4	4	6	5	3	3	4	4	3	4	5	4	4	4
151	2	19	4	3	3	4	5	3	3	4	4	4	4	3	2	2	4	2	4	3	3	2	5	5	5	3	3	4	2	2	3	4	3	4	3	4	3	4	4	4	4	4	4	5
152	1	24	4	2	5	4	3	5	5	5	3	1	4	3	5	5	4	5	5	3	2	5	3	2	2	2	4	5	4	6	5	5	4	5	4	5	5	5	4	5	5	5	4	3
153	2	21	3	2	4	4	5	4	5	2	2	4	4	3	2	4	3	2	3	2	1	4	1	4	2	2	3	5	4	4	2	4	6	1	3	2	3	2	2	2	3	3	3	1
154	1	20	4	4	5	3	2	1	4	3	2	4	2	3	4	2	2	1	4	2	3	3	2	5	2	1	1	2	1	2	1	3	3	5	4	4	3	4	4	4	4	4	4	4
155	1	20	3	4	4	3	4	5	3	3	2	4	4	3	4	4	3	3	3	2	2	2	2	5	4	3	4	4	5	5	5	4	3	5	4	4	3	5	4	3	4	4	4	5
156	1	20	3	3	4	5	5	4	4	4	4	3	3	3	3	3	3	5	3	4	2	4	3	2	4	3	4	3	4	2	4	3	4	4	4	4	3	3	4	4	4	4	4	5
157	2	19	3	3	2	3	3	2	3	3	3	2	2	3	2	2	3	4	3	4	2	2	4	3	3	3	4	2	2	2	3	2	3	2	3	2	3	3	3	3	3	2	3	3
158	1	19	4	3	3	3	4	3	2	4	4	2	4	5	3	2	3	3	3	4	3	3	4	4	4	4	5	4	3	3	2	4	1	2	4	5	3	4	5	4	3	5	5	4
159	1	19	3	2	4	2	4	3	3	5	3	3	2	2	3	1	3	2	5	4	3	4	3	4	2	2	3	2	3	2	3	4	3	3	3	4	3	4	3	3	4	3	4	4
161	1	21	4	3	3	4	3	5	3	4	4	4	3	4	4	5	5	5	4	4	2	4	5	4	3	4	3	2	5	5	4	4	4	6	3	4	3	5	3	5	5	3	3	4
162	2	20	5	2	4	5	5	4	3	4	4	4	3	4	3	5	5	4	5	3	3	5	3	4	5	3	4	4	5	5	5	5	4	4	3	3	3	3	4	2	4	4	3	3
163	2	20	3	3	3	4	4	4	3	4	4	4	2	3	4	4	3	4	4	4	4	4	3	5	3	4	4	4	4	5	4	4	3	3	4	5	4	5	5	4	4	4	5	4
164	1	20	3	3	3	4	4	3	3	2	4	3	4	5	3	4	5	3	4	3	3	4	4	3	4	3	1	4	3	2	3	4	3	3	3	3	3	4	4	4	4	3	3	3
165	1	20	5	3	5	5	5	5	4	5	4	4	2	4	4	4	4	5	4	3	2	4	4	4	5	4	5	4	4	4	2	3	6	5	5	5	5	5	5	5	4	5	5	4
166	1	19	3	3	4	4	1	3	3	4	3	3	3	2	3	3	3	2	3	5	4	3	2	4	4	4	4	3	4	4	4	5	4	2	5	5	5	5	5	5	5	5	5	5
167	2	19	4	3	4	3	3	2	4	3	2	4	3	3	3	2	3	4	2	5	4	4	3	3	2	3	4	3	4	3	4	4	4	2	4	4	4	5	4	3	3	3	2	2
168	2	20	3	5	4	5	4	2	2	5	4	3	2	2	4	2	2	4	2	5	2	4	5	4	5	4	5	5	4	6	4	2	5	3	5	3	3	3	3	3	2	3	4	4
169	2	20	4	2	5	2	4	4	4	3	4	4	4	3	5	3	1	3	4	3	3	4	2	2	2	3	5	3	4	2	2	6	4	4	4	5	5	5	5	4	5	5	4	4
170	2	20	4	2	3	5	4	4	3	4	3	2	2	3	3	3	3	2	3	4	3	4	3	4	3	3	5	4	3	3	4	4	5	4	3	2	3	3	3	3	3	4	3	3
171	2	20	2	2	4	2	4	3	3	5	3	4	5	4	4	5	3	4	2	4	2	2	3	4	4	5	5	4	4	2	5	4	5	4	5	4	5	4	5	4	4	4	4	4
172	2	20	2	3	3	2	3	3	2	4	3	3	2	2	2	2	2	2	3	2	1	4	3	2	4	4	2	2	2	2	5	4	3	3	4	4	5	4	4	3	4	4	4	4
173	1	19	3	3	3	3	3	3	3	3	2	2	3	3	2	3	3	4	3	3	3	3	3	3	2	2	3	2	3	3	3	5	3	3	3	3	4	4	3	3	3	5	5	4
174	2	19	3	3	3	4	4	3	3	2	4	4	4	4	3	4	4	5	3	4	3	3	4	4	4	3	4	4	4	3	4	6	4	5	3	4	3	4	3	3	5	4	3	4
175	1	20	1	2	4	1	2	2	1	2	4	1	3	3	3	1	2	1	1	1	2	2	1	3	1	1	1	1	1	3	2	2	2	1	2	2	2	2	2	2	3	3	1	3
176	2	21	4	3	3	2	4	4	3	3	2	2	3	3	3	5	2	2	1	3	3	1	4	2	3	4	3	2	4	2	5	3	2	5	4	4	4	3	3	5	4	4	5	5
177	1	21	3	5	4	4	4	4	4	5	5	5	4	5	5	3	4	5	4	5	4	3	3	5	5	5	5	5	5	5	5	3	5	5	4	4	4	4	4	4	5	4	4	5
178	1	20	4	4	3	5	3	2	3	3	1	4	3	2	2	5	4	3	5	4	1	3	4	4	4	3	3	2	4	3	4	3	3	4	3	3	4	4	3	3	3	3	3	3
179	2	20	4	5	3	4	5	5	3	4	3	4	3	3	4	3	4	4	3	5	3	4	4	4	4	3	4	4	3	3	5	4	5	4	4	4	5	4	5	4	5	4	5	5
180	1	20	4	4	4	3	2	4	3	5	2	5	5	3	5	4	4	4	4	4	4	4	3	2	4	3	3	1	4	4	5	3	5	4	5	3	3	4	3	4	3	4	3	3
181	2	20	5	5	5	4	5	5	5	5	4	5	5	5	4	5	4	5	4	5	4	4	5	4	5	4	5	5	5	4	6	6	6	6	3	4	4	4	4	4	4	4	4	4
182	1	23	3	5	4	5	5	4	5	5	4	5	4	4	4	5	4	5	5	4	3	4	3	5	3	4	4	3	5	4	3	5	2	5	4	5	4	5	4	4	4	4	5	5
183	2	20	4	4	3	2	3	3	2	4	3	5	1	3	3	2	3	4	3	3	3	3	4	4	4	3	3	3	3	2	3	2	5	4	2	2	3	2	4	4	2	3	3	3
184	2	19	2	3	5	4	2	3	4	4	3	4	4	4	3	4	4	3	3	4	4	3	4	4	3	2	3	3	3	4	6	3	4	3	3	3	3	5	4	4	4	3	3	3
185	2	19	4	3	3	3	2	2	3	3	3	2	2	2	3	3	3	3	3	4	3	5	4	2	2	3	4	3	3	3	4	4	3	3	4	3	4	3	4	3	5	4	4	4
186	1	22	4	4	5	5	4	5	4	5	5	5	5	5	3	5	4	5	4	4	3	4	4	5	4	4	5	3	4	4	2	6	4	6	4	5	5	5	5	4	4	5	4	4
187	2	20	4	3	3	4	5	3	2	3	5	3	3	3	3	3	3	4	4	4	3	3	4	3	3	4	4	3	4	2	5	5	5	4	3	3	4	3	3	3	3	5	3	3
188	1	20	3	4	3	4	5	4	3	4	3	4	3	3	5	5	2	4	4	2	2	1	5	4	5	4	5	4	5	2	3	5	6	3	3	3	4	4	3	4	4	5	3	3
189	2	20	4	4	4	5	4	4	4	5	3	5	4	4	4	3	3	4	5	3	3	3	1	4	4	4	4	3	4	3	5	4	4	3	5	4	5	5	4	3	4	4	4	4
190	1	19	4	3	3	5	3	4	3	4	5	3	4	5	4	4	5	3	2	5	3	5	3	4	3	4	3	4	4	4	2	3	5	5	4	3	4	4	3	3	3	4	3	3
191	1	19	5	4	3	4	3	3	3	5	3	2	3	2	4	4	2	4	2	2	1	3	4	3	3	3	4	5	2	6	4	4	3	4	3	4	4	3	4	4	4	5	4	3
192	2	24	4	3	3	2	3	3	3	3	4	3	2	2	2	2	2	2	2	4	2	2	3	4	4	1	2	2	3	3	5	4	3	4	5	3	3	3	5	3	3	3	3	5
193	1	24	5	4	5	4	4	4	5	4	3	4	4	4	3	4	4	4	5	4	4	3	4	5	4	3	5	4	5	2	6	4	4	5	4	5	5	5	4	5	4	4	4	4
194	1	20	3	4	4	3	3	4	3	2	3	2	2	2	2	2	2	3	2	5	1	5	1	1	4	4	3	1	3	3	4	2	4	1	3	4	4	3	4	4	3	3	4	4
195	2	20	2	2	3	2	4	3	2	3	2	2	1	2	1	2	2	5	3	2	3	2	2	1	2	1	3	2	2	2	3	2	2	1	4	4	3	4	4	4	4	4	4	4
196	2	21	5	5	4	4	4	4	4	4	4	5	2	4	4	4	4	4	3	5	2	1	2	4	3	2	3	1	4	5	5	6	5	3	5	1	5	5	5	1	1	1	1	1
197	1	20	3	4	3	4	3	4	3	4	3	5	2	4	1	3	4	1	4	3	2	2	4	3	1	3	1	4	3	2	4	3	4	4	3	4	3	3	3	3	5	3	3	3
198	1	20	4	4	3	2	3	1	4	3	3	3	3	4	2	1	4	3	4	4	3	4	2	3	4	4	4	5	4	4	5	4	5	4	3	3	3	3	4	3	1	4	3	4
199	1	19	3	4	4	4	4	4	3	4	4	4	3	4	4	4	3	5	5	3	4	3	4	2	4	4	4	4	4	4	3	3	1	3	3	3	3	4	5	3	4	3	4	3
200	2	19	2	4	3	2	2	2	3	2	2	3	2	3	3	3	3	3	3	2	3	3	3	3	2	2	2	3	3	3	5	2	4	3	4	3	4	3	5	3	5	3	3	5
201	1	23	5	4	5	4	4	5	4	5	4	5	4	4	5	4	4	4	5	5	3	4	4	4	3	4	5	4	5	3	5	4	5	6	4	5	4	5	5	4	4	5	4	4
202	2	21	5	3	3	2	3	3	4	2	2	5	4	3	3	4	2	4	4	4	3	2	4	1	3	2	4	5	2	4	6	4	2	2	4	3	4	2	1	2	1	5	5	4
203	2	21	2	3	3	5	2	2	2	3	2	3	1	4	3	1	3	3	2	5	3	3	1	3	3	4	4	2	3	3	5	2	1	1	4	4	4	5	3	4	3	3	4	4
204	1	20	5	5	4	4	4	3	4	3	4	3	4	4	3	2	5	5	4	4	3	3	5	3	3	3	4	3	3	3	3	2	4	6	4	4	4	3	3	4	4	4	4	3
205	1	19	3	4	5	5	3	3	5	3	4	5	2	3	2	5	4	3	5	3	3	4	2	2	2	3	5	3	3	3	5	3	4	5	4	4	4	4	4	4	5	4	4	4
206	1	20	1	1	3	3	3	3	1	1	1	1	3	1	1	1	1	1	1	1	1	3	1	1	1	1	1	1	1	3	4	3	2	2	4	5	3	5	5	2	2	2	2	2
207	1	21	3	4	5	4	2	5	4	3	5	3	4	4	3	4	4	3	4	5	3	3	4	4	2	4	5	4	3	3	5	5	5	6	4	5	5	4	4	3	3	4	3	5
208	2	19	4	3	4	1	2	4	3	3	2	2	2	3	1	1	5	2	1	1	3	3	1	1	5	5	3	4	4	3	4	6	3	5	3	3	4	2	3	2	2	4	3	3
209	1	19	2	3	3	4	3	4	4	2	4	4	3	3	3	1	3	2	1	1	3	1	1	2	1	2	2	1	1	3	3	4	4	3	3	3	3	4	4	1	2	1	1	2
210	1	21	4	3	4	3	2	2	4	4	4	2	4	5	1	1	5	3	5	3	3	4	3	2	2	3	3	2	3	4	4	4	4	2	4	4	4	3	4	4	4	3	3	3
211	1	20	4	3	3	4	4	4	3	4	4	3	4	4	4	4	4	4	4	4	3	3	5	4	2	4	5	4	5	2	3	3	4	4	4	5	4	3	5	4	4	3	4	5
212	1	20	4	4	4	4	5	4	4	4	5	3	4	5	2	1	5	4	5	3	3	4	3	3	3	4	3	3	4	4	5	4	6	5	4	4	3	4	3	4	3	4	4	4
213	2	19	5	3	4	5	3	4	3	5	3	4	3	4	4	2	4	2	4	1	1	3	5	2	2	2	2	4	3	3	4	4	3	2	3	3	3	3	3	2	2	3	3	2
214	2	19	3	3	3	3	3	3	2	3	2	4	1	4	3	1	3	4	4	3	3	3	2	1	4	3	2	2	3	3	4	3	4	3	2	3	2	3	3	3	2	3	3	2
215	2	22	4	2	2	4	4	4	4	4	3	4	2	4	2	4	3	4	4	3	4	4	4	4	2	4	4	2	2	4	3	4	4	3	4	5	3	4	3	1	3	1	1	2
216	1	20	5	4	4	4	5	5	4	5	4	5	4	4	4	4	3	4	5	4	5	4	4	4	4	5	4	5	1	4	6	5	4	5	3	5	4	5	5	1	2	2	2	1
217	1	21	3	3	4	4	3	3	4	3	4	3	2	4	2	2	3	2	5	5	3	4	3	3	3	3	3	2	5	4	4	5	4	3	3	4	4	4	3	3	4	4	4	3
218	2	19	5	5	4	5	4	5	5	4	4	4	2	4	2	4	3	4	4	1	4	4	5	4	2	2	1	1	1	5	5	6	5	5	5	4	5	4	5	1	1	1	1	1
219	2	20	3	2	2	5	5	3	2	2	4	4	2	3	2	2	2	3	2	3	3	2	3	1	3	2	2	2	4	2	4	5	3	2	4	3	2	3	2	3	4	2	4	2
220	1	20	2	3	3	2	3	3	3	3	3	2	3	3	4	4	4	4	4	3	2	3	4	3	3	3	3	3	3	3	4	3	2	3	5	5	4	4	5	4	4	3	4	5
221	1	20	4	5	5	4	4	4	4	5	4	4	2	4	4	3	1	4	4	2	2	2	1	4	1	5	4	1	2	5	6	6	5	5	5	4	5	1	5	1	1	1	1	1
222	1	19	4	4	4	4	4	5	4	1	4	4	1	2	2	2	1	2	2	2	4	4	2	2	2	1	4	1	2	4	4	5	3	1	4	5	3	3	5	2	2	2	2	2
223	2	21	4	3	3	4	4	4	4	4	5	4	3	3	4	2	3	5	4	5	4	4	4	4	4	3	4	5	5	3	5	4	4	5	5	5	4	4	5	5	4	5	5	4
224	2	21	2	4	4	4	4	4	4	4	4	4	2	2	2	4	2	4	4	4	2	2	4	2	1	2	4	2	2	5	5	5	5	2	4	3	4	3	4	2	2	2	2	2
225	2	22	4	5	5	5	4	5	5	4	4	5	4	4	4	4	3	4	2	4	4	5	5	2	4	2	4	1	1	5	4	6	5	5	4	3	3	3	4	1	2	1	1	2
226	1	24	4	4	5	5	4	4	4	4	4	4	4	4	4	4	1	3	4	4	4	4	4	4	2	4	4	2	3	5	5	5	4	4	5	4	4	5	4	1	1	2	1	3
227	2	20	4	4	4	5	5	5	4	5	4	5	4	4	5	2	1	4	4	4	4	1	3	3	3	2	2	1	5	5	4	5	5	5	4	4	3	4	4	1	2	2	2	1
228	1	21	3	4	1	3	4	2	4	4	3	4	3	5	4	3	2	4	2	4	5	3	4	5	2	4	5	1	4	6	1	5	2	2	3	4	3	5	3	2	3	1	1	1
229	1	20	2	4	5	2	5	5	4	4	4	4	1	2	2	2	3	4	1	1	3	1	1	4	1	4	2	1	1	3	3	2	2	1	4	3	3	4	4	2	2	4	3	2
230	1	24	4	5	4	3	4	5	4	3	4	4	2	3	4	2	4	4	3	4	2	2	4	4	4	4	2	4	4	5	4	5	4	5	3	4	4	4	4	3	2	2	2	3
231	2	22	2	2	4	4	4	4	4	3	3	4	1	3	3	1	1	2	3	2	2	2	1	4	1	1	2	1	3	4	3	5	4	2	4	4	4	5	5	2	2	2	2	2
232	2	21	3	3	3	3	4	4	3	5	4	4	2	4	5	3	4	4	4	4	3	2	2	3	4	4	3	3	3	3	4	5	5	4	5	4	4	5	4	3	4	2	4	3
233	2	20	4	3	3	3	4	3	3	4	3	3	4	3	3	4	2	3	5	3	3	4	3	4	3	4	2	3	3	3	3	3	3	2	3	3	3	3	3	3	3	2	3	3
234	1	20	4	5	5	4	4	4	4	5	4	4	2	4	4	3	1	4	4	2	2	2	1	4	1	5	4	1	2	5	6	6	5	5	5	4	5	1	5	1	1	1	1	1
235	1	19	4	5	4	4	4	4	4	5	4	4	5	4	5	4	4	4	4	4	4	4	4	4	4	4	4	4	4	5	4	5	5	5	5	4	5	5	5	3	3	3	2	3
236	2	22	4	2	2	4	3	2	3	2	2	2	3	2	4	1	1	3	3	5	2	5	2	5	3	2	3	4	2	1	4	3	5	2	4	3	2	2	3	2	3	2	2	2
237	2	23	1	4	4	4	4	4	2	3	1	1	2	1	2	1	1	2	1	2	2	1	1	3	1	1	1	1	3	5	5	4	3	2	4	4	4	4	5	1	2	1	1	2
238	1	20	5	5	5	5	4	5	5	5	5	5	4	5	5	4	5	5	5	2	5	4	2	5	4	1	5	5	4	6	6	6	6	6	5	5	5	5	5	1	1	1	1	1
239	1	23	2	4	4	4	3	3	2	4	3	1	1	1	1	1	2	1	1	3	1	1	1	3	1	1	1	1	5	3	4	3	4	2	3	3	4	3	3	5	5	4	3	4
240	2	20	4	4	4	2	5	4	4	2	4	1	1	2	1	1	3	1	1	1	4	3	1	1	1	1	2	1	3	3	2	2	2	3	4	5	5	3	5	4	3	3	2	4
241	2	24	5	5	5	5	5	5	5	5	5	4	2	2	4	1	3	5	2	2	5	4	5	4	1	2	5	1	1	6	5	6	6	6	5	5	5	2	5	1	1	1	1	1
242	2	20	4	4	4	5	4	5	4	5	4	4	1	5	1	3	4	4	5	1	4	5	5	2	1	2	4	1	2	5	6	6	5	5	5	4	2	5	5	1	1	1	1	1
243	1	20	5	5	5	5	5	5	5	5	5	5	4	5	4	5	4	5	5	5	5	5	4	4	5	4	4	5	4	6	6	5	6	6	5	5	5	5	5	1	1	1	1	1
244	1	19	5	4	4	5	5	5	4	5	4	4	4	4	4	4	2	5	4	2	2	4	1	4	3	1	4	4	4	3	5	5	4	3	5	5	3	4	5	2	2	2	2	2
246	1	23	4	5	4	5	4	5	4	5	5	4	5	4	4	4	2	4	5	5	4	4	4	5	4	4	3	3	5	5	4	5	5	6	5	5	4	4	4	3	2	3	2	3
247	1	24	4	3	4	4	4	3	4	3	3	3	3	3	3	3	3	4	3	3	3	3	3	3	2	3	3	2	4	4	4	5	4	3	2	3	3	4	3	2	2	2	2	2
248	1	21	3	3	2	2	1	1	1	2	2	2	2	2	3	2	3	2	2	1	4	2	1	2	1	5	1	2	1	2	3	3	2	3	3	3	5	4	4	2	3	2	2	2
249	1	21	5	5	5	5	5	5	5	5	4	4	4	4	4	4	2	5	5	4	4	4	4	4	1	4	4	1	5	6	5	6	5	3	5	5	5	4	5	2	2	2	2	2
250	1	19	4	4	4	2	2	2	2	2	4	4	2	3	2	2	2	3	4	4	4	2	1	2	1	2	2	3	3	3	3	4	4	3	5	5	5	5	5	1	1	1	3	1
251	2	19	1	4	4	2	4	4	4	4	2	2	1	3	1	2	3	2	1	1	3	1	1	1	1	1	1	1	3	4	4	5	3	3	4	5	4	3	5	1	2	1	1	2
252	1	19	3	5	5	4	5	5	5	1	5	5	2	4	4	1	3	4	4	4	3	3	3	4	2	3	5	1	3	4	4	5	5	2	5	5	2	4	5	2	2	2	2	2
253	2	21	2	4	4	5	5	4	4	5	4	4	4	4	4	4	3	4	4	4	3	4	2	4	3	4	4	2	2	5	4	5	5	6	4	4	4	4	4	2	1	4	2	2
254	1	20	4	5	4	4	5	5	4	4	4	4	4	5	4	4	5	5	4	4	4	5	4	3	2	1	4	1	4	5	2	4	5	5	3	4	4	4	4	1	2	2	1	2
255	2	22	4	4	5	4	4	3	4	4	3	1	1	3	1	1	1	3	3	1	1	1	1	1	1	1	1	1	1	3	4	4	1	1	4	5	4	4	5	1	2	2	2	5
256	1	20	2	5	5	4	5	4	5	4	4	4	2	4	4	2	3	4	2	4	3	2	1	4	1	2	4	1	5	3	5	3	2	2	5	3	2	4	4	5	5	5	1	5
257	1	19	1	1	2	1	1	1	1	1	2	1	1	1	1	1	1	1	1	1	1	1	1	2	1	1	1	1	1	5	5	5	5	5	4	3	2	3	5	3	3	2	2	2
258	2	23	4	4	5	4	4	4	4	4	5	4	4	4	4	2	3	4	4	4	2	4	4	3	4	3	4	4	4	6	4	5	5	2	3	3	3	3	3	3	2	2	3	3
259	1	20	5	5	5	5	4	5	5	4	5	4	4	4	4	2	1	4	4	5	5	1	5	1	1	1	4	1	4	5	6	6	5	6	5	5	3	4	5	1	1	1	1	1
260	2	23	2	3	4	2	4	1	1	1	4	2	4	4	4	1	2	1	2	2	4	5	1	4	1	1	2	1	1	2	2	3	2	3	1	2	2	2	1	3	2	4	4	3
261	1	20	5	5	5	4	5	5	4	5	4	4	5	4	4	4	4	3	5	5	4	5	5	5	4	5	5	3	1	4	6	5	6	5	5	5	4	5	5	2	3	2	2	1
262	1	19	4	4	4	4	3	4	4	4	3	2	4	3	2	1	3	2	1	3	3	2	1	4	3	1	2	2	3	3	1	1	1	1	2	2	3	2	2	5	4	4	3	4
263	1	22	4	5	5	4	4	4	4	4	5	5	5	5	5	3	2	4	4	4	3	4	2	2	1	4	5	1	2	5	5	5	6	4	5	5	4	5	4	2	3	3	3	3
264	2	23	4	5	4	4	4	5	4	4	4	4	4	4	4	4	3	4	5	4	4	3	4	4	2	1	4	2	3	2	1	2	1	2	4	4	4	3	5	2	3	2	2	4
265	2	20	5	4	5	5	5	5	5	2	4	4	3	4	4	1	3	4	2	2	2	4	4	4	1	2	4	1	2	5	5	6	5	6	5	5	5	5	5	1	1	1	1	1
266	1	19	3	4	4	4	3	2	4	4	2	2	1	3	3	2	2	4	1	4	4	3	3	3	2	2	2	3	2	4	3	2	2	3	3	3	3	4	3	4	4	2	2	3
267	2	23	2	4	4	2	5	4	4	4	4	1	4	4	5	1	4	4	4	4	4	4	4	4	2	5	4	1	2	5	5	5	4	1	5	5	5	5	5	3	3	4	5	5
268	1	22	4	5	5	5	5	5	4	5	5	2	4	4	2	2	3	4	4	4	5	3	2	2	1	1	4	1	2	5	5	6	5	5	5	5	5	5	5	1	2	2	2	2
269	1	19	3	5	4	5	4	5	4	5	4	5	4	4	4	2	3	2	2	3	3	1	1	3	1	1	3	1	2	3	2	3	2	2	3	2	3	3	2	3	3	2	2	2
270	1	22	4	4	4	4	4	4	5	4	4	4	3	5	5	3	4	4	5	3	4	5	4	4	3	2	4	5	5	5	5	5	5	6	5	2	5	5	4	2	2	2	2	2
271	2	21	3	4	3	4	3	4	3	3	3	4	3	2	3	3	3	2	3	4	2	3	4	4	4	3	4	4	4	4	3	4	4	5	5	4	4	4	5	5	3	4	5	4
272	1	20	5	5	5	5	5	5	5	5	5	5	4	5	4	5	4	5	5	5	5	5	4	4	5	4	4	5	4	6	6	5	6	6	5	5	5	5	5	1	1	1	1	1
273	2	20	3	2	3	3	4	3	3	3	3	3	3	4	3	3	3	4	3	3	3	2	2	2	3	3	3	3	3	4	5	4	2	3	3	4	3	3	4	5	3	3	3	4
274	1	20	4	3	4	4	4	3	4	5	5	4	4	4	4	4	4	4	2	3	4	5	3	4	5	4	5	4	4	6	6	6	3	4	4	5	4	5	5	3	4	2	3	2
275	1	20	5	5	5	4	5	5	4	5	4	4	4	4	4	4	4	4	4	2	4	4	4	3	2	2	5	2	1	5	3	4	5	5	4	4	3	4	4	1	2	3	1	2
276	1	22	5	5	5	5	5	5	5	5	5	5	4	4	5	5	1	5	5	4	5	5	5	5	4	5	5	1	3	6	6	6	5	5	5	5	5	5	5	1	1	2	1	3
277	1	22	4	2	5	3	4	5	5	4	4	3	5	3	4	5	4	4	5	5	3	4	4	4	4	3	4	4	4	5	5	5	4	5	4	4	5	4	4	4	5	4	4	4
278	2	21	1	1	1	1	1	1	1	1	1	1	1	1	1	1	1	1	1	1	2	2	1	1	1	1	1	1	1	5	4	5	5	5	4	5	4	3	1	1	3	4	3	4
279	1	19	1	2	3	2	1	1	1	1	1	2	1	1	1	1	1	1	1	1	1	1	1	1	1	1	1	1	1	3	2	4	4	1	3	3	2	3	3	2	3	1	1	2
280	2	24	4	4	3	2	2	4	3	3	5	4	4	4	3	2	3	3	4	4	4	3	3	4	5	3	4	3	3	5	6	4	4	5	5	5	2	5	5	2	2	2	2	2
281	1	22	5	5	4	5	4	4	5	5	4	4	4	4	5	4	2	4	4	5	5	4	5	2	2	4	4	1	2	4	4	5	2	2	4	4	2	4	5	2	3	2	3	2
282	1	21	4	5	5	5	3	5	4	4	5	3	3	5	5	4	4	4	3	4	3	4	4	3	4	4	4	5	5	5	5	6	6	5	3	3	2	3	3	5	5	4	5	4
283	1	20	5	5	5	5	4	5	5	5	5	5	4	5	5	4	5	5	5	2	5	4	2	5	4	1	5	5	4	6	6	6	6	6	5	5	5	5	5	1	1	1	5	1
284	1	22	5	5	5	5	4	5	5	5	5	4	3	4	4	5	3	4	3	4	4	4	2	2	1	3	4	1	3	5	4	6	5	5	4	5	3	3	3	1	2	1	1	2
285	1	20	4	4	4	4	4	3	3	3	4	2	2	3	2	2	3	3	3	3	3	3	3	3	2	2	4	1	3	3	3	4	4	4	4	4	4	4	4	4	3	2	2	3
286	2	22	4	2	1	1	3	5	1	2	1	2	4	3	1	1	2	1	2	3	2	2	1	2	1	1	2	4	3	1	3	3	5	6	3	4	4	2	2	1	4	4	4	4
287	1	19	3	4	4	4	3	3	4	4	2	3	1	2	2	2	3	3	3	1	3	2	1	1	1	1	2	1	3	4	5	6	6	5	3	4	4	5	4	3	4	2	3	2
288	2	23	3	4	5	4	5	4	2	5	4	1	1	2	2	2	4	4	3	3	1	2	3	1	1	4	2	5	1	3	5	6	5	6	2	4	3	4	3	3	2	3	3	2
289	2	22	4	4	4	4	4	4	4	4	2	2	2	2	2	2	3	4	4	3	3	4	3	4	4	2	4	2	4	5	5	5	5	3	5	5	4	5	4	2	1	1	1	1
290	1	20	3	5	3	2	2	1	2	2	4	3	4	2	2	1	4	2	3	2	3	3	5	5	4	3	3	2	2	2	4	6	4	4	4	3	3	4	4	2	2	2	3	2
291	1	19	1	3	3	3	4	1	3	3	1	1	2	2	3	2	1	2	4	5	1	1	1	1	1	3	3	2	2	2	4	2	4	2	4	4	3	4	4	4	3	3	4	3
292	2	23	1	3	4	3	3	2	1	4	2	1	1	1	1	1	1	2	2	1	1	2	2	1	1	1	1	1	2	5	6	6	6	4	5	5	4	5	5	3	3	3	3	3
293	2	20	4	5	5	5	5	4	5	5	5	4	5	5	5	5	4	5	5	5	5	5	5	5	5	5	5	5	4	6	6	6	6	3	5	5	5	5	5	1	1	1	1	1
294	2	21	4	4	4	4	4	4	4	4	4	2	2	2	2	2	3	4	2	2	4	4	2	2	1	2	4	1	2	4	2	5	4	3	5	5	4	4	5	1	2	1	1	2
295	2	20	4	4	4	4	4	4	5	4	4	4	4	4	4	4	4	4	4	4	4	4	4	4	4	4	3	2	4	4	5	5	5	5	3	3	2	3	4	1	1	1	1	1
296	1	23	4	4	4	4	4	5	4	3	4	4	4	5	4	4	3	5	4	4	4	4	4	4	4	4	5	4	5	5	5	5	5	6	4	5	4	5	5	2	2	2	2	2
297	2	20	4	4	4	4	5	4	4	1	4	2	1	3	2	1	3	3	1	4	3	4	1	4	1	1	3	1	3	5	4	5	5	5	5	5	3	4	5	1	2	1	1	2
298	2	21	4	4	5	4	5	5	5	4	4	5	4	4	5	4	4	4	5	3	5	4	4	4	4	3	5	4	4	4	5	5	5	5	5	5	5	5	5	1	4	3	3	2
299	2	20	3	3	4	4	3	4	3	4	3	4	4	2	2	2	2	5	3	2	3	3	3	4	2	2	4	2	2	3	3	2	2	3	3	3	3	3	3	3	4	3	4	3
300	2	20	3	2	2	3	1	2	1	1	1	4	2	2	3	1	2	3	1	2	3	3	2	3	2	2	1	2	2	4	3	4	4	5	4	4	3	4	3	4	5	5	4	5
301	2	20	4	3	5	4	4	5	2	5	5	5	3	3	5	2	1	3	3	3	4	4	5	2	3	3	2	4	2	3	3	5	3	5	5	5	5	5	4	4	4	5	4	5
302	1	21	1	1	4	4	1	3	3	1	1	3	4	4	2	1	2	1	5	3	1	4	2	2	4	4	4	5	3	4	3	5	5	3	3	3	2	2	4	2	4	3	3	2
303	1	21	3	2	3	2	3	3	3	2	2	2	2	3	4	3	3	3	4	4	3	2	2	3	3	3	2	3	3	3	4	2	3	3	3	4	5	4	5	4	5	4	4	5
304	2	20	4	4	4	4	2	4	4	2	4	2	2	4	4	4	2	4	4	4	3	4	4	2	1	4	3	2	4	5	3	5	5	5	4	4	4	3	4	2	2	2	2	3
305	1	20	5	5	5	5	4	5	5	5	5	5	4	5	5	4	5	5	5	2	5	4	2	5	4	1	5	5	4	6	6	6	6	6	5	5	5	5	5	1	1	1	5	1
306	1	20	4	3	3	3	3	3	3	3	3	3	3	3	3	3	3	3	3	3	4	2	3	3	3	3	3	3	3	1	5	5	4	3	3	3	3	3	2	2	3	3	2	2
307	1	19	1	4	4	2	3	2	4	3	5	4	2	1	1	1	2	2	1	1	3	4	2	4	3	1	1	1	2	4	3	4	5	5	3	5	2	2	3	2	3	4	4	3
308	1	19	4	2	4	3	3	4	3	3	3	2	3	3	4	3	3	4	4	3	3	3	2	3	3	4	2	3	3	3	3	3	3	3	4	4	3	3	4	4	3	3	3	3
309	1	19	4	4	4	4	4	4	4	2	4	4	4	4	4	4	4	3	4	4	4	4	2	4	4	2	4	2	2	4	4	3	3	2	3	3	2	4	3	1	2	2	2	2
310	2	21	4	4	4	4	4	4	4	4	4	2	4	4	4	4	3	4	4	4	3	4	4	4	4	4	4	1	3	4	3	4	4	3	3	3	3	4	3	2	3	3	3	2
311	1	20	3	4	4	4	5	5	3	4	4	4	4	4	5	1	3	1	1	1	1	3	1	2	1	1	1	1	1	3	1	1	1	1	4	5	2	4	3	3	5	5	2	5
313	1	23	4	5	5	5	4	4	4	4	4	4	5	5	5	4	4	5	4	5	4	4	4	4	5	5	4	4	4	5	5	6	5	5	4	5	1	5	5	1	1	2	2	5
314	1	21	4	4	4	4	4	4	4	4	4	4	3	4	4	4	3	4	4	4	3	4	4	4	4	4	4	4	3	2	2	2	2	4	3	3	2	3	3	3	3	3	3	3
315	1	20	4	5	5	5	5	5	5	3	5	4	5	5	5	1	3	4	4	2	4	5	5	5	1	5	5	1	3	5	5	5	6	6	3	4	3	4	4	1	1	1	1	1
316	1	21	1	2	2	3	2	2	2	2	1	2	2	2	3	2	2	3	3	3	1	1	2	2	2	3	2	3	3	3	2	4	4	4	3	5	3	4	3	4	4	4	4	3
317	2	20	4	5	5	5	5	5	4	4	5	4	3	4	4	4	1	4	5	4	4	4	4	5	1	5	4	1	2	6	5	6	6	5	4	5	5	5	4	1	1	2	2	2
318	2	19	3	4	4	4	4	5	4	4	4	4	4	4	4	4	3	3	4	1	5	4	4	3	3	2	4	1	2	2	2	2	2	1	3	3	4	2	2	1	1	2	2	4
319	1	22	1	2	1	2	1	1	4	1	4	4	1	4	3	1	3	1	1	1	1	1	1	1	1	1	1	1	1	5	6	5	3	1	4	3	3	4	3	2	1	2	0	2
320	1	19	4	4	4	4	4	3	3	2	4	2	2	4	3	1	2	2	2	2	4	2	2	2	1	1	2	1	4	6	5	6	6	6	4	3	4	4	4	2	2	2	2	2
321	1	21	5	5	5	4	5	4	4	5	4	5	4	4	4	2	3	4	5	4	4	4	5	2	4	4	4	2	4	5	5	5	3	2	5	4	4	4	5	2	4	2	3	3
322	2	21	4	4	4	4	5	5	4	3	3	5	4	4	5	3	3	4	3	4	5	4	5	4	1	2	2	1	2	5	4	6	5	5	3	4	3	4	4	1	2	3	2	2
323	2	20	2	2	2	3	4	4	2	3	2	2	4	2	4	4	3	3	2	4	1	2	2	3	2	4	4	2	3	4	3	5	4	4	4	4	4	5	4	3	4	3	3	3
324	1	20	3	4	4	4	4	3	4	4	2	4	3	2	4	3	2	2	2	4	3	4	2	3	3	3	3	1	3	5	4	5	3	3	4	3	3	2	4	2	2	2	2	3
325	1	20	4	4	5	4	4	5	4	4	4	4	3	4	3	2	3	4	4	2	2	1	2	2	1	2	2	1	2	4	5	5	4	2	5	4	2	4	3	1	1	1	1	1
326	2	20	1	4	3	1	5	4	2	2	4	5	1	3	5	3	4	4	3	2	5	4	4	4	5	4	2	4	1	4	3	6	3	5	4	3	3	2	5	2	2	4	3	3
327	1	21	4	4	4	3	4	4	3	4	3	4	1	4	2	3	2	3	4	2	3	4	3	4	1	4	1	1	1	5	4	5	5	5	4	5	4	4	4	1	2	1	1	2
328	1	21	4	3	3	3	2	3	3	3	3	3	2	3	3	3	2	4	3	3	3	3	4	2	4	2	2	3	4	2	4	4	4	4	3	4	2	4	5	2	2	2	2	2
329	2	20	5	4	4	5	5	4	4	4	4	4	3	5	3	4	1	5	5	5	3	4	4	4	1	3	5	1	4	6	5	6	5	6	5	4	5	4	4	1	1	1	2	2
330	2	20	4	5	5	5	4	4	5	5	5	4	3	4	3	4	1	4	4	4	3	4	3	4	1	3	4	1	2	5	4	6	6	5	5	5	5	5	5	1	2	1	2	2
331	2	20	4	4	5	3	5	4	4	5	3	4	2	4	2	3	1	4	1	2	2	2	3	5	2	1	3	2	5	3	4	4	3	2	4	5	4	4	3	1	1	1	1	2
332	1	20	5	5	5	5	5	5	5	5	5	5	4	5	4	5	4	5	5	5	5	5	4	4	5	4	4	5	4	6	6	5	6	6	5	5	5	5	5	1	1	1	1	1
333	2	19	4	5	5	5	5	5	5	5	4	4	5	5	5	1	1	5	4	1	5	5	1	4	1	4	5	5	5	5	6	6	6	6	4	4	4	4	4	2	2	3	3	3
334	2	23	5	4	4	4	4	4	4	5	5	4	5	5	5	5	5	4	4	5	4	4	4	5	4	5	4	5	4	3	3	2	1	2	2	4	2	3	4	3	2	3	3	4
335	2	22	3	2	4	3	3	4	3	2	2	4	2	3	3	3	2	3	4	4	2	3	2	4	4	3	2	3	3	2	3	5	3	3	5	4	4	4	5	5	4	5	5	5
336	2	19	4	4	4	4	4	4	4	4	4	3	2	4	3	3	3	4	3	3	4	4	4	4	2	4	4	2	3	5	5	5	4	4	4	3	4	5	4	2	2	2	2	2
337	2	20	1	3	4	2	1	1	1	2	2	2	5	3	2	2	3	1	1	1	3	3	2	1	1	2	4	1	2	4	3	3	2	4	3	3	3	5	5	2	3	2	3	3
338	2	21	5	4	4	5	5	1	4	2	2	4	2	1	2	4	5	2	4	5	2	4	1	4	4	2	2	4	1	2	5	2	5	5	3	2	2	2	2	2	2	4	2	2
339	2	23	4	3	4	4	4	3	4	4	3	4	4	3	4	3	4	5	3	5	4	4	4	3	4	3	4	4	3	5	5	4	4	5	4	4	4	4	4	2	3	2	3	2
340	1	20	5	5	5	5	4	5	5	5	5	5	4	5	5	4	5	5	5	2	5	4	2	5	4	1	5	5	4	6	6	6	6	6	5	5	5	5	5	1	1	1	5	1
341	1	20	2	5	5	4	5	4	4	4	1	4	3	3	2	3	2	3	4	3	2	4	4	2	3	2	2	3	2	4	2	5	3	1	4	3	3	3	3	3	3	3	2	3
342	2	22	5	5	5	5	5	4	4	4	4	4	2	4	4	5	2	4	2	4	4	4	2	2	4	2	4	2	2	5	4	6	5	6	3	4	4	4	4	1	2	1	1	1
344	1	22	1	3	1	2	1	1	4	2	4	1	1	4	4	1	3	1	1	1	1	1	1	1	1	1	1	1	1	5	6	5	3	1	4	4	2	4	4	2	2	2	1	2
345	2	20	2	5	5	5	5	5	5	4	5	5	4	5	1	1	1	2	2	2	4	5	5	4	1	1	5	1	1	1	5	6	6	6	5	5	5	5	5	1	1	1	1	1
346	2	21	3	4	4	4	4	3	4	3	3	3	1	2	3	3	1	3	3	2	3	4	3	2	1	2	3	1	2	5	4	5	5	5	4	5	3	3	4	1	2	1	1	2
347	2	21	3	5	4	4	4	5	4	5	4	4	4	3	4	4	5	4	4	5	3	4	3	4	4	5	5	3	3	5	5	4	5	6	4	4	3	5	4	2	2	2	2	2
348	1	21	1	1	2	1	1	1	1	1	1	1	1	1	1	1	1	1	1	1	1	1	1	1	1	1	1	1	1	5	4	4	5	3	4	3	4	5	2	4	5	2	4	1
349	1	21	3	4	3	3	3	3	3	4	1	3	3	2	3	3	4	4	4	3	2	3	3	2	4	2	4	2	3	3	3	1	3	2	4	3	3	3	3	3	3	3	3	4
350	2	21	3	4	4	4	4	4	4	4	4	4	2	4	2	2	2	3	4	4	4	4	4	2	2	2	2	2	2	5	5	6	6	6	5	5	4	5	5	2	3	2	3	2
351	1	22	4	3	4	5	3	5	4	4	5	4	1	4	5	2	1	4	2	2	2	1	5	4	2	2	5	4	2	4	4	5	5	4	5	5	4	4	5	2	2	2	1	2
352	2	20	5	4	5	4	4	4	4	4	5	4	3	4	4	4	1	5	4	4	4	4	4	4	1	4	5	1	4	6	5	6	5	6	5	5	5	4	5	1	2	2	1	1
353	1	20	4	4	5	5	4	5	4	4	4	4	2	4	4	2	1	4	4	2	4	1	1	2	1	1	2	1	2	4	5	5	3	2	5	5	2	4	4	1	1	1	1	1
355	1	21	5	5	4	4	4	4	5	3	5	4	3	5	5	4	3	4	4	3	4	3	3	3	2	3	4	2	3	5	6	5	6	5	5	5	4	5	4	1	2	2	2	1
356	1	20	5	5	5	5	4	5	5	5	5	5	4	5	5	4	5	5	5	2	5	4	2	5	4	1	5	5	4	6	6	6	6	6	5	5	5	5	5	1	1	1	1	1
357	2	22	4	4	5	5	4	4	4	4	3	3	2	5	3	2	4	3	3	4	4	4	4	4	4	3	3	1	3	4	4	3	4	3	5	4	3	4	4	4	5	3	3	3
358	2	20	2	3	3	3	4	3	3	3	2	4	3	3	3	1	2	3	3	4	3	2	3	3	3	3	3	4	3	4	5	4	4	4	3	3	3	4	4	3	3	1	2	3
359	1	19	4	4	3	3	4	3	4	3	3	3	4	3	5	4	3	2	4	5	3	2	5	3	4	5	3	3	5	2	5	5	5	1	3	4	4	3	4	3	4	5	4	3
360	2	22	5	5	5	5	5	4	5	4	4	5	4	4	4	4	2	4	5	2	4	4	4	2	2	4	4	1	2	5	5	5	5	5	5	5	4	5	4	1	3	2	2	2
361	1	20	4	4	4	4	4	4	4	4	4	4	4	4	4	4	4	4	4	4	3	3	4	4	4	4	4	4	4	3	2	4	3	2	4	3	3	3	3	3	2	5	3	4
362	1	19	5	4	4	5	4	5	4	4	5	5	5	4	4	4	3	5	4	4	4	5	5	5	4	2	4	3	4	5	4	5	5	5	4	2	3	5	4	2	3	2	1	2
363	2	21	3	3	3	4	2	3	3	2	3	3	3	3	3	3	2	2	4	3	3	3	3	3	3	2	3	4	4	3	3	4	2	3	2	3	1	2	5	4	3	2	1	3
364	1	19	2	5	5	5	2	1	4	4	1	5	1	3	5	2	1	5	4	5	1	4	4	2	4	1	5	3	2	4	5	6	6	5	3	3	4	3	4	5	3	2	3	4
365	1	23	4	4	4	5	4	4	4	4	4	4	4	4	4	4	4	4	5	4	1	4	2	4	4	2	4	4	2	5	4	5	3	3	4	5	5	5	5	2	2	2	2	2
366	2	22	5	5	5	5	4	4	4	4	4	4	2	4	4	5	2	5	2	4	4	4	2	2	4	2	4	2	2	5	4	6	5	6	4	4	4	3	4	1	2	2	2	2
367	2	21	5	4	5	5	5	5	5	4	5	5	3	3	3	1	3	5	1	4	5	5	5	4	1	5	4	1	1	6	6	5	5	6	5	5	5	5	5	1	1	1	1	1
368	1	20	4	4	4	3	4	3	4	4	4	3	2	4	2	2	3	4	3	3	4	3	4	4	3	3	4	2	3	4	5	5	5	4	5	5	4	5	5	3	2	1	2	2
369	2	20	4	5	5	5	4	4	5	4	4	4	3	4	4	4	2	4	4	4	3	3	4	5	1	3	4	1	2	5	5	4	4	5	5	5	5	4	4	2	1	1	2	2
370	2	19	4	5	4	4	4	4	4	4	4	4	3	4	5	5	1	4	4	3	2	2	2	4	4	2	4	1	4	6	2	3	4	5	4	2	4	1	3	2	5	2	4	2
371	2	19	5	4	4	5	4	4	4	4	4	5	4	4	1	1	4	4	4	4	4	4	4	4	5	3	4	1	2	2	2	4	2	2	4	3	2	5	5	3	3	3	2	2
372	2	20	4	4	4	5	4	4	5	4	4	4	5	4	5	3	5	5	5	4	4	4	4	5	4	4	4	5	4	2	5	5	4	3	4	4	4	4	4	5	5	5	5	5
373	1	19	3	2	3	2	4	2	4	2	4	2	2	3	4	4	4	4	4	4	2	2	4	4	4	2	4	2	2	6	6	6	5	5	4	5	5	5	5	1	1	1	3	2
374	2	21	2	4	4	4	4	4	4	4	2	4	1	1	1	2	2	2	2	2	2	2	4	4	1	2	2	1	3	3	4	5	5	3	3	3	3	4	5	3	3	4	3	5
375	1	19	5	5	5	5	5	5	5	5	5	5	5	5	5	1	1	3	4	1	3	1	2	4	1	4	4	1	5	5	5	6	5	5	5	5	5	5	5	2	3	2	3	3
376	1	19	1	1	1	1	1	1	2	1	1	1	1	1	1	1	1	1	1	1	1	1	1	1	1	1	1	1	1	3	3	3	3	3	4	3	3	4	3	3	4	4	3	3
377	2	22	4	4	4	5	4	4	4	4	4	4	4	4	4	3	2	5	5	2	2	2	2	4	1	4	4	1	3	5	5	5	5	5	4	3	2	5	4	1	2	2	2	3
378	2	20	2	3	3	3	4	3	4	4	2	2	3	3	3	4	2	3	3	3	3	2	3	3	2	3	3	4	4	3	4	5	5	2	5	5	3	4	5	3	3	2	3	4
379	1	23	4	4	4	3	2	4	4	5	4	3	4	3	3	3	3	2	2	3	3	3	3	3	4	2	3	4	4	3	4	4	3	3	4	3	3	5	3	4	4	3	4	3
380	2	21	4	4	4	4	3	5	4	3	4	5	3	5	4	5	4	4	4	4	4	4	4	4	4	4	4	5	4	5	4	5	4	4	3	5	2	4	4	2	2	2	1	3
381	1	20	3	3	3	3	3	3	3	3	3	3	3	3	3	3	3	3	3	3	3	3	3	3	3	3	3	3	3	4	4	4	2	1	1	3	1	5	2	5	5	5	4	5
382	1	20	4	4	5	5	4	3	4	2	4	4	2	4	3	2	4	2	3	4	4	3	2	1	1	4	3	3	3	6	5	6	5	5	4	3	4	5	4	1	1	1	1	1
383	1	20	4	4	4	4	3	4	4	4	4	4	4	4	3	4	4	4	4	4	4	4	2	2	4	4	4	4	4	5	5	5	5	5	5	3	2	4	5	2	2	2	3	2
384	1	22	1	2	3	2	2	2	2	3	1	2	1	2	2	2	2	2	2	2	3	2	1	1	1	2	2	2	1	4	5	2	4	4	4	4	5	5	5	2	3	5	3	3
385	1	21	4	5	4	4	4	4	4	4	4	4	4	4	4	4	2	3	4	4	4	2	2	4	4	3	4	4	4	5	5	5	5	4	3	4	2	3	2	1	2	1	1	2
386	1	22	4	5	4	5	5	5	5	5	4	4	4	5	4	4	3	5	4	4	4	2	2	1	1	1	4	1	2	5	5	6	5	5	5	5	5	5	5	2	2	2	2	2
388	2	22	4	4	4	4	4	1	4	4	2	2	1	1	1	1	1	4	3	4	5	4	2	4	1	1	4	5	1	6	6	5	6	5	3	5	4	5	4	2	2	2	2	1
389	1	21	4	5	4	5	5	5	4	5	4	4	4	4	4	4	4	5	4	2	4	5	4	4	1	1	4	2	2	5	3	5	5	4	4	5	4	4	4	1	2	2	1	2
390	1	20	4	4	2	3	4	4	3	3	4	4	4	3	4	1	4	4	2	5	1	2	1	1	3	4	3	3	3	2	3	5	5	1	3	3	3	3	2	3	4	3	3	4
391	1	20	5	5	5	5	4	5	5	5	5	5	4	5	5	4	5	5	5	2	5	4	2	5	4	1	5	5	4	6	6	6	6	6	5	5	5	5	5	1	1	1	1	1
392	1	20	2	4	5	5	5	5	5	5	5	4	4	5	5	1	1	4	5	3	4	1	1	4	1	5	2	1	1	5	2	2	4	2	5	5	5	5	5	2	3	2	2	3
393	2	21	3	3	2	4	3	4	4	3	1	4	3	4	5	3	3	2	4	3	2	2	3	2	3	3	3	3	5	3	5	4	5	4	3	4	5	5	4	2	4	4	4	4
394	2	24	4	4	4	3	4	2	4	4	4	4	4	4	4	2	3	3	4	4	4	2	3	2	2	3	4	2	3	4	3	5	5	5	3	4	2	2	3	2	4	2	2	3
395	1	22	2	2	4	4	4	4	4	4	3	2	2	2	2	2	3	4	4	4	2	3	1	2	2	2	4	2	3	5	5	5	5	3	5	5	5	4	5	2	2	1	1	2
396	1	20	5	4	4	4	4	4	4	4	4	4	2	2	2	2	2	2	2	1	4	4	4	2	2	2	2	1	2	5	5	6	5	4	4	4	4	4	4	4	4	2	4	2
397	1	21	4	4	5	4	4	4	4	4	5	4	3	4	3	2	3	4	2	3	3	3	2	2	1	1	1	1	4	5	5	6	5	3	5	5	4	4	5	1	1	1	1	1
398	1	22	4	4	4	5	4	4	4	5	5	4	1	2	4	4	4	4	5	5	3	4	4	1	1	2	4	1	2	5	6	6	6	6	5	5	5	5	5	2	1	2	1	1
399	2	20	4	5	4	5	4	4	4	4	4	4	2	4	3	4	4	4	4	2	4	4	3	4	2	4	4	1	2	5	4	5	4	4	5	5	3	4	4	2	2	2	2	1
400	1	21	4	5	4	4	5	4	4	5	3	4	3	4	4	5	5	4	4	5	5	4	3	4	4	3	4	4	5	3	5	6	6	4	5	5	4	5	5	3	3	2	4	2
401	2	21	3	3	3	2	3	2	3	3	4	3	2	3	2	2	3	3	2	2	1	2	3	3	4	1	2	3	4	2	5	4	3	3	4	3	4	5	5	5	4	4	4	4
402	2	21	5	5	5	5	5	5	5	5	5	5	5	5	5	5	5	5	5	5	4	5	5	5	4	4	5	5	5	6	6	6	6	6	5	5	5	5	5	1	1	1	1	1
403	2	21	1	1	3	2	3	3	3	3	1	1	1	3	2	3	2	3	2	3	1	1	1	1	1	2	2	2	1	2	6	6	6	6	4	4	4	4	4	4	4	4	4	3
404	2	22	4	2	5	4	4	4	4	4	5	4	1	5	3	3	4	4	2	4	4	4	1	2	5	2	4	2	3	2	2	1	1	1	2	2	2	2	2	2	5	3	1	5
405	2	21	5	5	5	5	5	4	5	4	4	4	4	4	4	4	2	5	2	2	5	4	4	4	3	2	4	2	2	6	5	5	5	5	4	5	5	4	5	1	2	1	1	2
406	2	20	4	2	4	1	2	5	4	2	5	5	1	5	1	4	1	2	1	2	4	2	2	1	2	2	4	5	5	2	2	5	2	5	3	2	2	2	3	2	2	4	3	2
407	2	23	4	4	4	4	4	4	4	4	4	4	4	4	4	1	4	3	2	4	4	4	5	4	1	4	4	4	5	4	5	4	4	1	4	5	5	5	5	4	4	3	4	3
408	2	21	5	4	5	5	5	5	5	5	5	5	2	3	3	1	3	5	2	4	5	5	5	4	1	4	5	1	1	6	6	6	6	6	5	5	5	5	5	1	1	1	1	1
409	1	20	5	5	5	5	5	5	4	2	5	5	5	5	5	4	3	4	4	2	5	1	4	4	1	4	4	2	2	6	6	6	6	6	5	5	5	5	5	2	2	2	2	2
410	1	20	4	4	4	5	4	4	4	5	4	5	4	5	3	4	4	4	4	5	4	4	5	5	5	3	4	5	4	5	5	5	4	5	4	4	4	2	4	2	2	2	1	2
411	2	22	3	4	4	4	4	4	4	4	4	3	3	4	4	1	4	4	2	4	4	4	2	4	2	2	4	1	4	5	4	5	5	3	5	5	4	5	4	2	3	3	2	3
412	1	21	5	4	5	5	5	5	4	4	5	5	2	3	5	2	2	5	1	5	4	4	2	5	2	1	4	2	4	5	6	5	6	6	4	4	4	5	2	2	2	2	1	3
413	2	23	4	3	3	2	3	3	3	3	2	4	3	4	3	3	4	3	3	3	3	4	3	4	3	4	4	4	3	3	5	3	4	4	3	4	3	4	3	3	4	2	3	5
414	2	20	5	5	5	5	5	5	5	4	5	5	1	4	4	2	4	2	4	5	2	2	2	1	1	2	4	1	4	6	6	6	5	3	5	5	3	4	5	1	1	1	1	1
415	1	22	5	5	4	5	5	5	5	5	5	3	5	4	5	5	5	5	5	2	5	2	5	5	5	5	5	2	5	6	5	6	6	6	5	5	5	5	5	2	3	2	2	3
416	1	21	4	5	4	4	4	4	3	4	4	4	2	5	5	3	4	4	4	3	4	4	5	4	4	4	4	4	3	4	3	4	2	2	4	5	4	3	4	2	5	2	3	2
417	1	20	4	4	4	4	4	4	4	4	4	4	4	4	4	4	4	3	3	4	4	4	2	4	4	2	4	2	2	4	4	3	3	2	1	1	1	4	4	1	1	1	2	1
418	1	23	5	5	4	3	4	4	4	4	4	4	4	5	3	5	3	5	4	4	4	4	4	3	5	4	4	4	3	5	5	6	5	4	5	4	2	5	5	2	3	2	2	2
419	1	22	5	5	5	5	5	5	5	5	5	5	5	5	5	5	5	5	5	5	5	5	5	5	5	5	5	5	5	6	6	6	6	6	5	5	5	5	5	1	1	1	1	1
420	1	21	4	4	4	4	4	4	4	3	4	4	4	4	3	1	3	4	1	2	3	4	4	4	1	3	2	1	4	5	4	5	5	5	4	4	5	4	5	2	3	2	2	1
421	2	20	4	4	5	4	4	4	4	4	2	3	4	5	4	5	2	3	5	3	1	3	2	4	4	2	2	3	4	4	3	4	1	1	3	5	3	3	4	2	3	2	3	2
422	1	20	5	5	5	5	5	5	5	5	5	5	4	5	4	5	4	5	5	5	5	5	4	4	5	4	4	5	4	6	6	5	6	6	5	5	5	5	5	1	1	1	1	1
423	2	19	4	5	4	5	4	4	4	3	5	5	3	3	4	1	1	4	1	3	5	4	3	1	1	1	1	1	3	5	5	5	2	1	5	5	4	4	5	1	2	1	1	2
424	1	19	2	1	1	2	4	2	3	2	2	1	2	2	2	3	2	1	4	3	2	1	2	2	1	3	3	4	3	3	1	2	3	2	5	5	5	5	5	5	4	5	5	5
425	1	23	4	5	5	5	5	5	5	5	4	5	5	5	5	5	2	5	4	5	5	5	4	5	5	5	4	5	5	6	6	6	6	6	5	5	5	5	5	1	1	1	1	1
426	1	21	5	5	4	5	4	5	4	5	5	5	4	5	5	4	4	5	4	4	4	5	2	5	5	4	4	2	2	5	5	5	5	5	3	3	2	4	3	1	1	1	1	1
427	1	20	2	4	4	4	4	4	2	2	4	4	2	4	4	2	2	1	2	2	4	2	2	2	1	2	2	1	2	5	3	5	5	5	5	5	5	5	5	1	1	1	1	1
428	2	20	5	5	5	5	5	5	5	5	5	5	5	5	5	5	5	5	5	5	5	5	5	5	5	5	5	4	4	3	3	2	2	1	3	3	5	4	4	2	4	5	5	3
429	1	22	5	4	5	5	5	5	4	5	4	4	2	4	2	4	3	5	4	4	4	2	2	2	1	1	4	1	2	5	5	6	5	5	5	5	5	5	5	2	2	2	2	2
430	1	20	3	3	3	4	3	4	3	3	4	2	4	4	3	4	3	3	4	4	4	4	3	4	4	4	2	3	4	5	3	5	6	3	5	4	4	3	4	4	3	3	4	3
431	1	21	4	5	5	4	4	4	3	4	5	5	4	4	3	4	4	4	4	4	5	4	4	4	4	3	5	4	5	4	5	4	5	6	4	4	4	5	4	3	3	2	4	2
432	1	19	4	4	5	4	4	5	4	4	4	5	4	5	5	5	3	5	4	5	3	4	1	4	5	3	4	4	5	5	5	5	5	5	4	3	2	4	3	1	2	2	2	1
433	1	21	5	5	4	3	4	4	3	4	5	5	4	3	4	4	3	4	4	5	3	1	4	4	4	4	3	2	1	3	3	3	2	2	3	3	3	3	4	4	3	2	4	5
434	1	20	4	5	2	2	2	3	2	3	3	3	5	4	3	2	3	2	4	4	3	4	4	3	3	1	4	3	2	3	4	5	2	1	4	4	3	4	4	3	4	3	3	5
435	2	21	3	4	4	3	3	3	4	3	3	3	3	1	3	3	2	5	5	4	4	3	3	3	2	3	4	3	4	4	5	2	4	4	4	5	4	5	4	4	2	3	3	3
436	2	19	4	5	4	4	3	3	3	3	4	1	1	2	3	3	3	3	3	3	3	3	2	3	1	4	4	4	3	4	2	3	3	3	4	5	4	4	3	4	4	4	4	4
437	1	20	5	4	4	4	4	4	4	4	4	3	2	4	5	5	5	4	5	4	5	5	4	3	2	4	4	4	5	5	3	2	5	2	3	4	5	3	4	4	2	2	4	5
438	1	20	4	5	4	4	4	4	4	4	4	5	4	4	4	4	4	4	4	3	2	3	3	5	1	3	4	1	4	5	5	5	5	5	4	4	4	5	5	1	2	1	1	2
439	1	20	5	5	5	5	5	5	5	5	1	1	1	1	1	1	3	5	5	5	5	5	1	5	1	5	5	3	1	1	2	6	1	1	4	5	2	5	5	2	4	4	1	5
440	2	22	3	4	4	4	1	3	3	3	1	3	3	3	1	3	3	2	4	3	2	2	2	3	3	3	4	3	2	5	5	5	5	5	5	5	4	5	1	2	2	2	2	2
441	1	22	5	4	3	3	4	4	4	3	3	4	3	2	4	5	2	4	4	4	3	1	3	4	2	3	2	4	3	5	4	5	5	2	4	5	3	5	5	2	3	2	2	2
442	2	20	4	5	4	4	2	4	4	4	4	4	2	3	5	4	4	5	4	4	4	5	4	4	4	3	4	5	4	4	6	3	6	5	3	4	4	3	4	3	4	3	3	3
443	2	22	4	5	4	4	2	4	2	2	5	4	2	2	2	3	2	3	3	3	4	4	1	1	1	5	3	1	4	3	3	4	3	3	4	4	3	3	5	5	3	3	5	3
444	1	21	3	4	3	4	3	4	2	4	3	3	1	1	3	3	3	4	2	3	3	3	3	3	3	1	1	3	3	5	6	6	6	5	4	3	4	3	4	4	3	3	4	3
445	1	20	5	5	5	5	4	4	4	3	5	5	2	2	1	4	3	4	3	2	5	4	4	3	1	1	4	1	3	5	4	4	4	1	5	5	1	4	4	1	1	1	1	2
446	1	20	3	3	2	2	3	2	2	2	3	3	3	4	2	3	3	4	3	4	2	3	4	3	1	2	3	2	3	3	3	5	2	3	3	4	3	4	3	4	4	4	4	5
447	1	21	3	2	4	3	3	3	3	2	2	4	2	3	3	3	2	4	4	3	1	3	4	3	3	3	3	3	3	4	5	4	3	3	4	5	4	4	4	4	4	4	4	4
448	2	19	5	4	4	4	4	4	4	5	4	3	4	4	5	4	4	4	4	5	4	4	4	5	2	4	5	4	5	3	4	5	5	4	4	5	4	5	5	3	3	2	2	2
449	2	24	2	2	2	2	2	4	2	2	4	4	4	4	4	2	4	2	4	2	2	2	2	4	2	4	2	4	4	2	5	2	2	2	5	5	5	5	5	2	2	2	2	2
450	2	20	2	3	3	3	2	3	4	4	4	3	3	2	4	4	2	2	4	5	4	4	4	3	3	4	3	2	2	3	4	5	4	3	4	4	3	5	4	4	4	3	3	3
451	1	20	4	4	3	4	4	5	4	4	3	4	4	3	3	4	5	4	3	4	4	3	4	4	4	4	4	3	4	2	2	2	2	1	4	4	4	4	4	4	2	3	2	2
452	2	20	2	5	4	2	4	2	5	5	3	5	5	2	4	3	4	4	3	4	3	4	3	2	4	4	4	4	2	4	4	4	3	3	4	4	4	4	4	5	5	4	4	4
453	1	20	4	4	5	4	5	5	5	5	5	4	4	5	5	4	4	5	5	5	5	4	4	4	4	5	5	5	4	5	4	5	5	5	4	4	4	4	5	3	4	4	4	3
454	1	21	3	3	2	4	3	3	3	5	2	2	3	2	4	4	4	1	3	3	2	3	2	3	4	2	3	3	4	3	3	3	3	4	2	4	2	4	4	5	3	3	4	3
455	1	22	4	3	3	4	5	3	3	2	2	4	4	3	4	3	3	3	5	4	4	3	4	5	4	3	4	3	4	5	5	6	5	5	4	5	4	5	5	2	2	2	2	2
456	1	22	3	4	5	4	5	4	4	4	4	4	4	4	4	4	3	4	4	4	4	2	4	2	4	4	4	4	2	5	5	4	5	4	5	5	5	5	5	2	2	2	2	3
457	2	20	5	4	5	5	5	5	5	5	5	4	3	3	3	1	3	5	1	4	5	5	5	4	1	4	5	1	1	6	6	6	6	6	5	4	5	5	5	1	1	1	1	1
458	2	20	1	3	3	2	3	2	4	2	1	3	1	1	2	2	3	4	3	4	3	2	3	4	1	3	1	4	4	3	5	5	6	2	2	3	4	4	5	5	3	3	3	3
459	1	22	4	3	4	4	4	4	4	4	4	4	4	4	4	5	4	4	4	2	4	3	3	4	4	4	5	4	4	6	5	5	4	5	4	5	4	4	5	2	2	2	3	2
460	1	21	4	3	4	4	4	4	4	4	4	4	4	4	4	5	4	4	4	2	4	3	3	4	4	4	5	4	4	6	5	5	4	5	4	5	4	4	5	2	2	2	3	2
461	2	20	3	3	2	3	3	2	4	3	2	3	2	3	3	2	4	2	4	1	4	4	2	4	3	3	2	3	2	3	3	5	3	4	4	4	5	4	3	4	3	2	3	3
462	1	20	4	4	5	4	4	3	4	1	3	4	4	4	3	2	2	4	4	5	3	4	4	5	3	3	3	3	2	3	3	3	6	4	4	3	4	3	5	4	3	4	3	4
463	1	20	4	3	4	4	4	4	4	4	4	4	4	4	4	5	4	4	4	2	4	3	3	4	4	4	5	4	4	6	5	5	4	5	4	5	4	4	5	2	2	2	3	2
464	1	20	3	3	3	3	3	3	3	3	3	4	3	3	3	2	3	2	2	2	3	4	4	3	3	2	2	2	3	5	3	3	3	4	3	5	4	4	3	4	4	3	4	4
465	2	20	4	4	4	4	4	3	4	4	4	4	4	4	4	4	4	4	4	3	3	3	4	3	4	4	4	4	4	4	4	4	4	4	5	3	4	4	4	3	3	4	3	3
467	2	21	4	4	2	2	3	2	3	3	4	2	2	1	2	3	2	3	3	1	3	1	2	3	2	2	2	2	2	3	3	5	3	5	3	3	3	4	3	2	3	4	5	3
468	1	23	4	4	4	4	4	4	4	3	5	4	3	4	4	3	3	4	4	4	4	4	4	4	3	3	3	2	4	4	4	5	4	5	4	4	2	4	4	3	4	2	3	4
469	1	21	4	5	5	5	5	5	4	4	5	3	3	4	4	3	5	4	4	2	1	2	2	4	1	1	4	1	4	4	4	5	4	2	4	5	2	5	4	1	3	1	1	2
470	1	20	4	4	3	4	4	5	4	4	3	4	4	3	3	4	5	4	3	4	4	3	4	4	4	4	4	3	4	2	2	2	2	1	4	4	4	4	4	3	2	3	2	2
471	1	19	2	3	3	2	2	2	3	1	4	2	3	3	3	3	2	2	2	2	4	1	3	3	1	1	2	2	2	5	3	3	3	4	4	4	5	4	4	4	4	5	4	4
472	1	20	4	4	3	4	4	5	4	4	3	4	4	3	3	4	5	4	3	4	4	3	4	4	4	4	4	3	4	2	2	2	2	1	4	4	4	4	4	3	3	3	2	2
473	2	20	3	5	5	5	5	5	5	5	3	4	4	5	4	5	3	5	5	5	3	3	5	5	4	5	5	5	5	6	4	5	6	5	3	3	3	4	2	3	3	3	3	3
474	2	20	4	4	4	4	4	4	4	3	4	3	4	4	4	4	4	3	3	4	4	3	2	4	3	4	4	2	2	2	4	3	2	2	3	4	1	3	3	1	1	1	1	2
475	1	20	4	4	3	4	4	5	4	4	3	4	4	3	3	4	5	4	3	4	4	3	4	4	4	4	4	3	4	2	2	2	2	1	4	4	4	4	4	3	2	3	2	2
476	2	20	4	2	3	2	2	2	2	2	2	1	3	2	2	1	2	4	3	3	3	3	3	3	1	2	3	3	3	5	1	2	1	2	3	4	4	5	5	5	3	4	3	3
477	1	23	4	4	2	1	4	3	2	2	4	2	4	3	2	2	2	5	2	4	3	1	1	1	1	3	3	1	2	2	5	4	5	5	3	5	4	5	4	4	3	1	2	2
479	1	20	5	5	5	4	5	4	5	5	5	5	4	4	4	4	5	4	5	4	4	5	4	4	5	4	4	5	4	5	5	6	5	5	5	3	5	5	5	2	2	2	3	2
480	1	22	5	5	4	5	5	4	5	5	5	4	5	4	4	5	3	4	2	2	3	4	4	5	5	5	2	1	1	5	4	6	6	6	5	5	5	5	5	1	1	2	2	1
481	1	22	4	4	3	3	4	3	4	4	1	4	3	3	4	3	4	4	3	4	4	4	4	3	4	3	2	3	4	3	4	4	2	3	4	4	3	3	4	5	5	4	3	4
482	1	21	4	4	4	4	4	4	4	4	4	4	4	4	4	4	4	4	4	4	4	4	4	4	4	4	4	4	4	5	5	5	5	5	4	4	3	4	4	2	2	2	3	2
483	2	19	4	4	4	2	4	4	4	4	4	3	4	4	3	4	2	2	2	4	2	3	2	2	4	4	2	4	4	3	2	3	2	1	4	3	3	4	3	1	2	3	3	4
484	1	22	1	4	4	3	2	3	4	4	3	3	5	4	2	1	2	2	2	4	4	3	1	3	2	2	2	1	4	5	4	5	6	6	2	4	2	2	3	3	3	2	2	3
485	1	21	4	4	4	4	4	3	4	5	2	2	2	4	2	2	3	3	4	4	4	4	2	4	3	3	3	2	3	5	5	6	6	5	4	4	4	4	4	1	2	2	1	1
486	1	20	3	4	4	3	4	4	3	1	3	5	4	3	4	4	1	1	1	1	4	4	2	2	2	1	5	4	1	6	5	5	5	5	4	4	4	4	5	1	2	1	2	1
487	1	19	4	4	3	2	3	3	3	3	1	3	4	4	3	3	3	4	4	5	1	1	1	4	3	4	1	3	3	4	4	5	5	5	4	4	4	4	4	4	5	4	4	4
488	2	21	2	3	3	2	2	2	3	3	3	2	3	3	2	3	3	3	3	2	2	2	2	2	4	2	3	1	3	4	4	3	4	4	4	3	3	5	4	3	4	4	3	3
489	1	21	4	4	4	4	4	3	4	5	2	2	2	4	2	2	3	3	4	4	4	4	2	4	3	3	3	2	3	5	5	4	5	5	4	4	4	4	4	1	2	2	1	1
490	2	21	4	5	5	5	5	5	5	5	5	5	5	4	1	2	1	5	5	5	5	5	5	5	2	1	5	1	4	5	5	5	5	5	5	5	2	4	4	2	2	1	1	1
491	1	21	4	4	4	4	4	3	4	5	2	2	2	4	2	2	3	3	4	4	4	4	2	4	3	3	3	2	3	5	5	5	5	5	4	4	4	4	4	1	2	2	1	1
492	2	21	4	4	4	4	4	4	4	4	4	4	4	4	4	4	4	4	4	4	4	4	4	4	4	4	4	4	4	5	5	5	5	5	5	5	5	4	4	2	2	2	2	2
493	1	19	5	5	5	5	4	4	5	2	4	1	1	1	3	1	2	4	1	2	1	3	4	5	1	1	2	2	3	1	3	4	4	3	3	2	3	3	3	3	3	3	3	3
494	2	23	4	4	4	4	4	4	4	3	4	3	2	3	3	1	3	3	4	4	3	3	3	3	2	3	4	1	3	5	3	5	5	5	2	2	3	2	4	2	3	2	3	3
495	1	20	3	2	2	1	1	1	5	2	4	3	1	1	2	1	3	1	3	1	2	3	3	1	2	1	2	2	2	3	1	1	2	3	5	5	3	5	5	3	3	2	3	3
496	2	22	4	4	4	4	4	5	4	4	4	5	3	5	4	4	4	5	5	4	5	4	4	4	4	4	5	1	4	5	6	5	5	5	5	5	4	4	5	2	2	2	2	2
497	1	20	4	4	3	4	4	5	4	4	3	4	4	3	3	4	5	4	3	4	4	3	4	4	4	4	4	3	4	2	2	2	2	1	4	4	4	4	4	4	2	3	2	2
498	1	20	4	4	3	4	4	5	4	4	3	4	4	3	3	4	5	4	3	4	4	3	4	4	4	4	4	3	4	2	2	2	2	1	4	4	4	4	4	4	2	3	2	2
499	1	20	4	4	3	4	4	5	4	4	3	4	4	3	3	4	5	4	3	4	4	3	4	4	4	4	4	3	4	2	2	2	2	1	4	4	4	4	4	4	2	3	2	2
500	1	20	4	4	3	4	4	5	4	4	3	4	4	3	3	4	5	4	3	4	4	3	4	4	4	4	4	3	4	2	2	2	2	1	4	4	4	4	4	4	2	3	2	2
501	2	23	4	3	4	4	4	3	4	4	3	4	4	3	4	3	4	5	3	5	4	4	4	3	4	3	4	4	3	5	5	4	4	5	4	4	4	4	3	4	3	2	3	2
502	1	20	5	4	4	5	4	4	4	4	2	3	2	2	1	1	4	3	1	4	4	5	2	4	1	2	3	1	1	5	4	4	5	5	5	3	4	5	5	2	2	1	1	1
503	1	20	4	4	3	4	4	5	4	4	3	4	4	3	3	4	5	4	3	4	4	3	4	4	4	4	4	3	4	2	2	2	2	1	4	4	4	4	4	3	2	3	2	2
504	1	20	4	4	3	4	4	5	4	4	3	4	4	3	3	4	5	4	3	4	4	3	4	4	4	4	4	3	4	2	2	2	2	1	4	4	4	4	4	4	2	3	2	2
505	1	20	4	4	3	4	4	4	4	4	3	4	4	3	3	4	5	4	3	4	4	3	4	4	4	4	4	3	4	2	2	2	2	1	4	4	4	4	4	3	2	3	2	2
506	1	20	4	4	3	4	4	5	4	4	3	4	4	3	3	4	5	4	3	4	4	3	4	4	4	4	4	3	4	2	2	2	2	1	4	4	4	4	4	4	2	3	2	2
507	1	20	4	4	3	4	4	5	4	4	3	4	4	3	3	4	5	4	3	4	4	3	4	4	4	4	4	3	4	2	2	2	2	1	4	4	4	4	4	4	2	3	2	2
508	1	20	4	4	3	4	4	5	4	4	3	4	4	3	3	4	5	4	3	4	4	3	4	4	4	4	4	3	4	2	2	2	2	1	4	4	4	4	4	4	2	3	2	2
509	1	20	4	4	3	4	4	5	4	4	3	4	4	3	3	4	5	4	3	4	4	3	4	4	4	4	4	3	4	2	2	2	2	1	4	4	4	4	4	4	2	3	2	2
510	1	20	4	4	3	4	4	5	4	4	3	4	4	3	3	4	5	4	3	4	4	3	4	4	4	4	4	3	4	2	2	2	2	1	4	4	4	4	4	3	2	3	2	2
511	2	20	4	4	4	4	4	4	4	4	4	4	4	4	4	4	4	4	4	2	4	4	4	4	4	4	4	4	4	5	5	5	5	5	5	5	4	5	5	3	2	2	2	2
512	1	24	4	4	4	4	4	4	4	4	4	4	4	4	4	4	3	4	3	4	4	4	4	3	2	3	3	1	3	4	4	5	5	5	5	4	3	4	5	3	3	2	3	2
513	1	21	4	4	4	5	4	4	4	4	5	4	4	4	4	3	3	4	4	4	4	4	4	4	2	4	5	4	4	5	5	5	5	5	5	5	3	4	5	1	2	2	2	2
514	1	20	4	4	3	4	4	5	4	4	3	4	4	3	3	4	5	4	3	4	4	3	4	4	4	4	4	3	4	2	2	2	2	1	4	4	4	4	4	4	2	3	2	2
515	1	20	4	4	3	4	4	5	4	4	3	4	4	3	3	4	5	4	3	4	4	3	4	4	4	4	4	3	4	2	2	2	2	1	4	4	4	4	4	3	2	3	2	2
516	1	20	4	4	3	4	4	5	4	4	3	4	4	3	3	4	5	4	3	4	4	3	4	4	4	4	4	3	4	2	2	2	2	1	4	4	4	4	4	3	2	3	2	2
517	1	21	5	4	4	4	4	5	4	4	2	4	1	2	2	4	1	5	4	4	4	3	2	4	1	2	1	1	4	5	4	5	4	5	3	5	4	4	5	3	4	2	3	3
518	1	20	4	4	4	3	2	4	4	3	4	4	4	2	2	4	2	2	4	4	4	4	4	4	3	4	5	4	4	5	3	4	5	4	5	4	4	5	3	3	3	3	3	3
519	1	22	5	5	4	5	4	4	5	5	4	4	4	4	5	4	2	4	4	5	5	4	5	2	2	4	4	1	2	4	4	5	2	2	4	4	2	4	5	2	3	2	3	2
520	1	24	3	3	4	2	2	2	2	2	3	3	3	2	2	2	2	3	3	3	3	3	3	3	3	2	2	3	2	4	4	4	4	3	4	4	4	4	3	4	4	5	4	5
521	1	21	4	4	4	4	4	3	4	5	2	2	2	4	2	2	3	3	4	4	4	4	2	4	3	3	3	2	3	5	6	6	6	5	4	4	4	4	4	1	2	2	1	1
522	1	21	4	4	4	4	3	4	4	4	2	3	1	2	2	3	2	3	2	4	3	4	3	2	1	3	3	1	2	5	4	5	5	5	5	4	3	4	5	2	2	1	1	2
523	2	20	4	4	5	5	4	4	4	4	4	4	4	5	4	5	1	5	4	4	4	4	4	4	1	3	4	1	2	5	5	6	6	6	4	5	5	5	5	1	1	1	1	2
524	1	20	4	3	4	5	4	4	3	4	4	5	4	4	4	4	4	4	4	5	4	4	4	4	4	4	4	3	4	4	3	3	2	3	4	4	4	4	4	5	4	5	5	5
525	2	19	5	5	5	5	5	5	5	5	5	5	5	5	5	5	5	5	5	5	5	5	5	5	5	5	5	5	5	6	6	6	6	6	5	5	5	5	5	5	5	3	5	3
526	2	22	4	4	4	4	4	5	5	5	4	5	2	2	4	4	2	4	4	4	4	4	5	4	2	4	4	1	2	5	5	5	5	5	5	5	4	5	4	1	1	2	1	1
527	1	21	4	4	4	3	3	4	4	3	5	3	5	4	2	4	2	2	4	2	4	5	2	4	3	3	4	3	4	5	4	5	5	1	4	5	3	5	4	1	1	1	1	1
528	2	20	4	5	4	4	5	5	5	5	4	4	4	5	5	5	4	4	4	5	4	5	4	4	4	5	4	4	5	6	5	5	5	4	5	5	5	5	3	1	1	1	1	1
529	1	20	4	4	4	4	3	4	4	5	3	4	4	4	5	4	3	3	3	3	3	3	3	4	3	4	4	4	4	3	5	3	4	2	3	2	3	3	4	3	3	3	3	4
530	2	20	5	5	5	5	4	5	5	5	5	5	5	4	2	5	1	5	5	2	5	5	2	4	2	1	5	5	5	6	6	6	6	6	4	5	3	4	4	2	2	1	2	2
531	2	19	4	2	5	4	4	3	4	3	5	4	1	4	4	1	1	3	5	3	5	4	4	5	1	4	4	3	1	5	5	4	4	5	4	4	5	5	4	1	1	1	4	1
532	2	23	4	4	4	4	4	4	4	5	4	4	4	4	4	4	4	2	2	4	4	4	4	4	1	4	4	1	5	4	5	5	4	1	5	5	4	5	5	4	4	3	4	4
533	1	22	2	2	3	2	3	2	2	3	3	2	2	3	2	2	2	3	2	2	3	2	3	2	3	2	3	3	2	4	2	5	5	4	3	4	3	4	4	3	5	3	3	2
534	2	21	3	4	4	5	4	4	4	4	4	2	2	4	4	4	4	4	4	3	4	4	3	4	2	4	4	4	2	3	4	4	5	1	4	4	2	1	2	1	3	5	2	3
535	2	20	4	3	4	4	4	4	4	4	5	3	4	4	3	4	4	3	4	5	4	3	3	4	3	3	4	4	4	3	4	3	5	4	5	5	5	5	5	2	2	3	2	2
536	2	20	2	3	4	3	1	1	2	3	2	4	5	1	2	2	3	2	1	3	4	4	4	3	5	2	2	3	2	3	3	2	1	1	3	3	4	3	4	4	4	4	3	3
537	2	22	5	5	5	5	5	5	5	5	4	5	4	5	5	5	2	4	5	5	5	5	5	5	4	3	5	4	4	6	6	6	6	6	5	5	5	5	5	1	1	1	1	1
538	1	22	3	4	3	4	4	4	4	4	4	4	4	4	4	4	3	4	4	4	3	2	2	4	1	1	4	2	2	5	5	5	5	6	5	5	3	4	4	2	2	2	2	2
539	1	21	5	4	4	4	5	5	4	5	5	5	4	5	5	2	5	5	5	5	4	4	2	4	2	5	5	2	2	6	5	6	6	6	4	5	3	4	5	1	1	2	1	1
540	1	20	4	4	3	4	4	5	4	4	3	4	4	3	3	4	5	4	3	4	4	3	4	4	4	4	4	3	4	2	2	2	2	1	4	4	4	4	4	3	2	3	2	2
541	2	22	3	4	3	4	4	4	4	3	3	3	4	3	4	4	3	4	4	4	3	4	4	4	3	3	4	3	4	4	3	4	3	3	3	3	4	3	4	2	2	2	3	3
542	2	24	4	4	5	5	5	4	5	5	3	4	4	4	4	4	4	5	5	5	5	4	4	4	4	5	5	4	5	5	5	5	5	5	4	4	4	4	4	3	3	4	3	3
543	1	20	3	2	4	3	2	1	4	1	3	2	2	2	1	1	2	2	1	1	3	3	1	2	2	2	1	2	1	4	4	5	5	2	4	3	3	3	4	3	2	2	2	2
544	1	20	4	4	3	4	4	5	4	4	3	4	4	3	3	4	5	4	3	4	4	3	4	4	4	4	4	3	4	2	2	2	2	1	4	4	4	4	4	3	2	3	2	2
545	2	20	4	3	3	4	4	4	4	3	2	3	2	2	3	3	4	4	3	3	3	4	2	4	3	2	4	4	2	4	4	4	4	2	4	4	4	4	5	5	4	4	4	5
546	2	19	4	5	4	4	5	5	4	4	4	4	4	4	4	4	4	4	4	4	4	5	4	5	4	5	4	3	4	5	5	5	6	5	3	3	4	3	3	4	3	2	2	2
547	2	22	5	4	4	3	3	4	4	4	4	4	5	3	5	4	4	5	5	4	4	3	3	5	3	3	5	5	4	2	5	4	4	5	5	5	4	5	5	1	4	1	1	1
548	1	22	3	4	4	4	4	4	4	3	2	2	2	4	3	4	4	3	2	2	4	4	3	4	2	3	4	4	4	5	4	5	4	4	5	5	5	5	4	2	3	2	2	2
549	1	21	4	4	4	4	4	3	4	5	2	2	2	4	2	2	3	3	4	4	4	4	2	4	3	3	3	2	3	5	5	6	6	5	4	4	4	4	4	1	2	2	1	1
550	2	20	4	3	3	4	4	4	4	3	2	3	2	2	3	3	4	4	3	3	3	4	2	4	3	2	4	4	2	4	4	4	4	2	4	4	4	4	5	5	4	4	4	5
551	1	21	4	3	4	3	3	4	3	3	4	4	3	2	4	4	3	2	4	5	3	3	4	1	4	3	4	2	5	3	4	5	5	5	5	5	5	4	5	2	3	2	2	2
552	1	20	4	4	3	4	4	5	4	4	3	4	4	3	3	4	5	4	3	4	4	3	4	4	4	4	4	3	4	2	2	2	2	1	4	4	4	4	4	1	2	3	2	2
553	2	20	4	3	4	4	4	4	4	3	2	3	2	2	3	3	4	4	3	3	3	4	2	4	3	2	4	4	2	3	4	4	4	2	4	4	4	4	5	5	4	4	4	5
554	2	20	4	3	3	4	4	4	4	3	2	3	2	2	3	3	4	4	3	3	3	4	2	4	3	2	4	4	2	4	4	4	4	2	4	4	4	4	5	5	4	4	4	5
555	2	20	4	3	3	4	4	4	4	3	2	3	2	2	3	3	4	4	3	3	3	4	2	4	3	2	4	4	2	4	4	4	4	2	4	4	4	4	5	5	4	4	4	5
556	2	20	4	3	3	4	4	4	4	3	2	3	2	2	3	3	4	4	3	3	3	4	2	4	3	2	4	4	2	3	4	4	4	2	4	4	4	4	5	5	4	4	4	5
557	2	20	4	3	3	4	4	4	4	3	2	3	2	2	3	3	4	4	3	3	3	4	2	4	3	2	4	4	2	4	4	4	4	2	4	4	4	4	4	5	4	4	4	5
558	2	20	4	3	3	4	4	4	4	3	2	3	2	2	3	3	4	4	3	3	3	4	2	4	3	2	4	4	2	4	4	4	4	2	4	4	4	4	5	5	4	4	4	5
559	2	20	4	3	3	4	4	4	4	3	2	3	2	2	3	3	4	4	3	3	3	4	2	4	3	2	4	4	2	4	4	4	4	2	4	4	4	4	5	5	4	4	4	5
560	2	20	4	3	3	4	4	4	4	3	2	3	2	2	3	3	4	4	3	3	3	4	2	4	3	2	4	4	2	4	4	4	4	2	4	4	4	4	5	5	4	4	4	5
561	1	20	4	3	3	4	4	4	4	3	2	3	2	2	3	3	4	4	3	3	3	4	2	4	3	2	4	4	2	4	4	4	4	2	4	4	4	4	5	5	4	4	4	5
562	2	20	4	3	3	4	4	4	4	3	2	3	2	2	3	3	4	4	3	3	3	4	2	4	3	2	4	4	2	4	4	4	4	2	4	4	4	4	5	5	4	4	4	5
563	2	20	4	3	3	4	4	4	4	3	2	3	2	2	3	3	4	4	3	3	3	4	2	4	3	2	4	4	2	4	4	4	4	2	4	4	4	4	5	4	4	4	4	4
564	1	20	4	3	3	4	4	4	4	3	2	3	2	2	3	3	4	4	3	3	3	4	2	4	3	2	4	4	2	4	4	4	4	2	4	4	4	4	4	5	4	4	4	4
565	2	20	4	3	3	4	4	4	4	3	2	3	2	2	3	3	4	4	3	3	3	4	2	4	3	2	4	4	2	4	4	4	4	2	4	4	4	4	5	5	4	4	4	5
566	2	20	4	3	3	4	4	4	4	3	2	3	2	2	3	3	4	4	3	3	3	4	2	4	3	2	4	4	2	4	4	4	4	2	4	4	4	4	5	5	4	4	4	5
567	2	20	4	3	3	4	4	4	4	3	2	3	2	2	3	3	4	4	3	3	3	4	2	4	3	2	4	4	2	4	4	4	4	2	4	4	4	4	5	5	4	4	4	5
568	2	20	4	3	3	4	4	4	4	3	2	3	2	2	3	3	4	4	3	3	3	4	2	4	3	2	4	4	2	4	4	4	4	2	4	4	4	4	5	5	4	4	4	5
569	2	20	4	3	3	4	4	4	4	3	2	3	2	2	3	3	4	4	3	3	3	4	2	4	3	2	4	4	2	4	4	4	4	2	4	4	4	4	5	5	4	4	4	5
570	2	22	5	4	4	4	4	5	4	4	4	4	4	4	4	4	3	4	4	4	4	4	4	4	2	3	4	2	5	2	1	1	2	2	4	4	3	4	5	2	2	2	3	3
571	1	22	4	3	4	4	4	4	4	4	4	4	1	3	1	1	1	5	4	4	3	3	3	5	4	1	5	1	4	3	4	6	4	4	3	4	2	3	3	2	3	3	3	3
572	2	21	3	4	4	3	5	3	3	3	3	5	4	2	4	3	4	4	4	3	4	4	4	4	4	3	2	4	4	5	4	5	6	5	4	4	3	3	2	3	2	2	1	1
573	1	20	4	4	3	4	4	5	4	4	3	4	4	3	3	4	5	4	3	4	4	3	4	4	4	4	4	3	4	2	2	2	2	1	4	4	4	4	4	1	2	3	2	2
574	1	20	5	5	5	5	5	5	5	5	5	5	4	5	4	5	4	5	5	5	5	5	4	4	5	4	4	5	4	6	6	5	6	6	5	5	5	5	5	1	1	1	1	1
575	1	21	4	4	5	4	4	5	4	4	4	4	4	4	2	2	3	2	4	2	4	1	1	2	1	2	2	1	2	4	4	5	3	2	5	4	3	5	2	1	1	1	1	1
576	2	21	2	2	2	2	1	2	2	2	3	2	2	4	2	1	4	2	1	1	2	4	4	4	2	2	1	2	4	5	4	5	3	3	5	4	5	4	5	2	2	2	2	2
577	2	21	2	2	2	3	2	1	2	2	2	2	3	2	2	2	3	2	1	3	2	2	2	2	2	2	2	3	1	2	2	3	3	3	3	3	3	3	3	3	3	3	3	4
578	2	22	4	4	4	5	4	4	4	4	4	4	2	5	4	5	2	4	4	2	4	4	5	4	1	4	5	1	2	5	5	5	5	5	4	5	5	5	5	1	2	2	2	1
579	1	20	4	2	3	4	3	4	3	3	1	2	3	2	4	4	2	4	4	4	4	3	3	3	5	2	4	3	5	4	4	3	3	4	5	1	5	4	5	1	4	1	3	1
580	2	24	4	4	3	3	1	4	2	2	4	4	4	4	4	4	3	4	3	4	2	4	4	3	4	2	3	4	2	2	3	5	4	5	4	4	3	4	3	3	3	4	4	3
581	2	21	4	5	5	3	4	4	5	4	4	4	3	4	4	3	4	5	4	4	4	4	5	5	4	4	3	4	4	5	5	6	5	5	5	5	4	5	5	3	2	2	1	1
582	1	21	3	4	3	4	4	3	4	3	5	4	4	3	5	4	3	5	4	5	4	4	4	5	4	4	3	2	4	3	4	4	4	4	5	3	3	4	5	3	2	5	4	3
583	2	21	3	4	5	4	4	3	3	4	4	3	4	4	3	4	4	3	4	4	4	3	4	3	2	3	3	3	4	5	5	5	5	4	3	3	3	3	4	2	2	1	3	2
584	1	21	4	4	4	5	4	3	4	4	3	4	4	4	4	4	4	4	5	3	4	4	4	4	4	3	4	5	5	6	4	6	3	6	4	4	5	3	4	5	4	2	5	3
585	2	21	5	5	5	3	5	4	5	4	4	5	5	2	3	4	3	4	4	4	4	4	5	5	4	3	3	3	4	5	2	5	5	6	4	4	3	3	3	4	4	4	5	3
586	2	20	4	4	4	4	3	3	4	4	4	5	2	4	3	4	4	3	4	4	4	4	3	2	5	3	4	3	4	4	5	4	5	2	4	4	5	5	5	1	2	2	2	3
587	1	20	4	4	3	4	4	5	4	4	3	4	4	3	3	4	5	4	3	4	4	3	4	4	4	4	4	3	4	2	2	2	2	1	4	4	4	4	4	3	2	3	2	2
588	1	19	5	5	5	2	4	5	5	4	5	5	5	5	4	2	4	5	4	5	5	4	4	4	4	4	1	4	4	3	2	4	6	4	5	5	4	5	4	3	2	3	2	2
589	2	20	4	5	5	5	4	5	5	5	4	5	1	2	5	1	1	5	1	1	5	4	4	4	1	1	1	1	5	6	6	6	6	6	5	5	5	5	5	1	1	1	1	1
590	1	20	4	4	3	4	4	5	4	4	3	4	4	3	3	4	5	4	3	4	4	3	4	4	4	4	4	3	4	2	2	2	2	1	4	4	4	4	4	3	2	3	2	2
591	1	20	4	4	4	4	5	4	4	4	4	5	4	3	5	4	3	4	5	5	4	5	5	4	5	5	5	5	4	6	5	5	5	5	5	5	3	5	5	2	2	2	3	2
592	2	20	5	5	5	5	4	5	4	4	5	5	5	4	5	4	4	4	5	5	5	5	5	5	5	4	4	4	4	5	4	4	6	6	3	5	4	4	4	5	4	3	4	3
593	1	19	5	4	3	4	3	5	3	5	4	3	5	3	3	5	3	2	5	3	3	2	4	3	2	4	5	5	4	2	3	3	4	5	5	5	2	5	5	2	2	2	1	3
594	1	22	5	3	4	3	4	3	4	3	4	3	4	3	4	4	4	4	3	3	4	4	4	3	3	4	4	4	3	4	3	4	4	4	1	1	1	1	1	1	1	2	1	1
595	1	22	4	4	5	4	4	4	4	4	4	4	4	4	4	1	4	4	4	4	4	2	4	5	1	5	4	4	3	4	3	5	3	2	4	4	5	4	5	2	4	2	3	5
596	2	22	4	4	4	4	4	4	4	4	5	5	5	5	4	5	5	4	4	5	4	5	4	5	4	5	5	5	5	2	2	1	3	2	2	3	3	2	3	2	3	4	3	3
597	1	19	2	3	3	3	3	3	2	3	4	4	1	1	2	1	3	3	3	3	3	1	1	1	1	2	3	1	3	5	4	4	3	1	3	3	2	2	3	1	2	2	1	2
598	2	22	4	5	4	3	5	5	4	4	5	4	3	3	5	4	2	4	5	4	3	3	2	3	4	4	5	5	4	4	4	4	4	5	4	4	4	4	5	4	5	4	5	5
599	1	21	4	4	4	5	4	4	3	4	3	3	2	2	2	2	3	4	2	3	4	5	3	5	5	2	2	1	3	4	5	5	6	5	4	5	4	4	4	1	1	1	1	1
600	1	21	4	4	4	5	4	4	3	4	3	3	2	2	2	2	3	4	2	3	4	5	3	5	5	2	2	1	3	4	5	5	6	5	4	5	4	4	4	1	1	2	1	1
601	1	21	4	4	4	5	4	4	3	4	3	3	2	2	2	2	3	4	2	3	4	5	3	5	5	2	2	1	3	4	5	5	6	5	4	5	4	4	4	1	1	1	1	1
602	1	21	4	4	4	5	4	4	3	4	3	3	2	2	2	2	3	4	2	3	4	5	3	5	5	2	2	1	3	4	5	5	6	5	4	5	4	4	4	1	1	3	1	3
603	1	21	4	4	4	5	4	4	3	4	3	3	2	2	2	2	3	4	2	3	4	5	3	5	5	2	2	1	3	4	5	5	6	5	4	5	4	4	4	1	1	1	1	1
604	1	21	4	4	4	5	4	4	3	4	3	3	2	2	2	2	3	4	2	3	4	5	3	5	5	2	2	1	3	4	5	5	6	5	4	5	4	4	4	1	1	3	1	3
605	1	21	4	4	4	5	4	4	3	4	3	3	2	2	2	2	3	4	2	3	4	5	3	5	5	2	2	1	3	4	5	5	6	5	4	5	4	4	4	1	1	1	1	1
606	1	21	4	4	4	5	4	4	3	4	3	3	2	2	2	2	3	4	2	3	4	5	3	5	5	2	2	1	3	4	5	5	6	5	4	5	4	4	4	1	1	1	1	1
607	1	21	4	4	4	5	4	4	3	4	3	3	2	2	2	2	3	4	2	3	4	5	3	5	5	2	2	1	3	4	5	5	6	5	4	5	4	4	4	1	1	3	1	3
608	1	21	4	4	4	5	4	4	3	4	3	3	2	2	2	2	3	4	2	3	4	5	3	5	5	2	2	1	3	4	5	5	6	5	4	5	4	4	4	1	1	1	1	1
609	1	21	4	4	4	5	4	4	3	4	3	3	2	2	2	2	3	4	2	3	4	5	3	5	5	2	2	1	3	4	5	5	6	5	4	5	4	4	4	1	1	1	1	1
610	1	21	4	4	4	5	4	4	3	4	3	3	2	2	2	2	3	4	2	3	4	5	3	5	5	2	2	1	3	4	5	5	6	5	4	5	4	4	4	1	1	3	1	3
611	1	21	2	5	5	5	4	5	5	5	1	5	4	5	5	5	4	3	3	5	1	1	3	1	2	4	4	4	4	5	6	5	6	6	5	5	3	5	5	2	2	2	2	2
612	2	20	5	4	4	4	3	3	4	3	4	4	3	4	3	4	4	4	5	5	4	4	3	4	3	5	4	4	3	3	4	2	4	4	4	3	4	3	4	3	3	4	4	4
613	1	19	3	4	3	3	3	3	2	3	4	3	4	3	4	4	3	4	4	4	4	3	4	3	4	4	3	3	3	4	4	4	4	4	2	2	2	4	4	5	3	4	1	3
614	1	19	1	3	3	2	3	1	2	2	3	3	2	4	3	1	1	2	3	5	2	2	3	3	3	2	2	4	1	3	4	4	4	4	4	4	4	4	4	5	5	4	4	3
615	1	22	3	4	4	5	3	3	4	4	4	5	2	5	3	2	4	4	5	5	4	4	4	3	5	4	3	2	4	4	3	3	5	6	5	4	3	2	4	2	2	2	3	2
616	1	21	4	4	4	5	4	4	3	4	3	3	2	2	2	2	3	4	2	3	4	5	3	5	5	2	2	1	3	4	5	5	6	5	4	5	4	4	4	1	1	1	1	1
617	1	21	4	4	4	5	4	4	3	4	3	3	2	2	2	2	3	4	2	3	4	5	3	5	5	2	2	1	3	4	5	5	6	5	4	5	4	4	4	1	1	3	1	3
618	1	21	4	4	4	5	4	4	3	4	3	3	2	2	2	2	3	4	2	3	4	5	3	5	5	2	2	2	3	4	5	5	6	5	4	5	4	4	4	1	1	1	1	1
619	1	21	4	4	4	5	4	4	3	4	3	3	2	2	2	2	3	4	2	3	4	5	3	5	5	2	2	1	3	4	5	5	6	5	4	5	4	4	4	1	1	1	1	1
620	1	21	4	4	4	5	4	4	3	4	3	3	2	2	2	2	3	4	2	3	4	5	3	5	5	2	2	1	3	4	5	5	6	5	4	5	4	4	4	1	1	2	1	1
621	1	21	4	4	4	5	4	4	3	4	3	3	2	2	2	2	3	4	2	3	4	5	3	5	5	2	2	1	3	4	5	5	6	5	4	5	4	4	4	1	1	3	1	3
622	1	21	4	4	4	5	4	4	3	4	3	3	2	2	2	2	3	4	2	3	4	5	3	5	5	2	2	1	3	4	5	5	6	5	4	5	4	4	4	1	1	3	1	3
623	1	21	4	4	4	5	4	4	3	4	3	3	2	2	2	2	3	4	2	3	4	5	3	5	5	2	2	1	3	4	5	5	6	5	4	5	4	4	4	1	1	1	1	1
624	2	20	3	3	3	3	2	3	1	2	3	4	2	3	3	2	3	2	3	4	3	4	3	3	2	2	2	3	3	1	3	2	2	2	3	2	3	2	3	3	3	3	3	2
625	2	20	4	5	5	4	4	4	4	4	5	4	4	5	5	5	5	5	4	5	4	5	4	5	4	4	5	5	5	5	5	6	5	5	5	5	5	5	5	2	2	1	2	2
626	2	21	2	4	4	3	2	2	3	1	4	2	3	4	3	4	3	2	4	4	2	3	5	2	2	4	4	4	2	2	2	4	3	4	4	4	2	2	3	2	2	3	3	5
627	1	21	4	4	4	5	4	4	3	4	3	3	2	2	2	2	3	4	2	3	4	5	3	5	5	2	2	2	3	4	5	5	6	5	4	5	4	4	4	1	1	1	1	1
628	2	21	1	4	4	2	2	2	2	2	2	3	3	3	2	2	2	1	3	3	3	1	2	2	1	2	2	4	1	2	2	1	2	1	3	2	3	5	3	4	5	5	2	5
629	2	20	4	5	4	3	4	3	5	4	4	4	4	3	4	4	4	4	4	4	3	4	4	4	4	3	4	4	4	5	5	5	5	5	4	4	3	4	5	1	4	1	2	2
630	1	19	5	3	4	4	4	4	4	5	4	5	5	4	5	5	4	4	4	4	2	2	3	4	4	5	4	5	4	3	4	5	4	6	3	3	3	3	3	2	4	4	4	3
631	2	23	4	5	4	5	5	5	5	4	4	4	4	4	4	5	5	5	4	5	5	5	4	4	1	4	5	4	3	6	6	5	6	6	5	5	5	5	5	1	1	1	1	1
632	2	20	2	2	3	2	3	2	3	3	2	3	1	3	2	2	2	2	2	2	3	3	4	3	2	3	4	3	3	2	3	4	1	2	2	3	3	2	2	2	3	3	3	2
633	1	20	4	4	4	3	4	4	4	4	4	5	4	3	4	4	2	5	5	4	4	4	4	3	5	5	4	1	4	5	5	6	5	5	3	4	4	4	4	2	1	1	1	3
634	1	19	4	4	5	5	5	5	5	5	5	4	5	4	5	4	1	1	5	5	5	1	5	5	4	4	1	1	5	6	6	6	5	4	5	5	5	5	5	2	3	3	3	2
635	1	21	4	4	4	5	4	4	3	4	3	3	2	2	2	2	3	4	2	3	4	5	3	5	5	2	2	1	3	4	5	5	6	5	4	5	4	4	4	1	1	1	1	1
636	2	21	4	3	4	4	2	4	3	3	4	4	4	4	3	4	4	2	3	2	4	4	2	4	3	2	3	2	2	2	2	3	3	4	5	4	3	5	5	2	3	3	4	2
637	1	20	5	5	5	5	5	5	5	5	4	5	3	2	2	1	3	5	2	4	5	5	4	4	1	3	5	1	1	6	5	5	6	6	5	5	5	5	5	1	1	1	1	1
638	1	20	3	3	3	3	4	4	4	3	4	4	4	3	5	4	3	3	5	5	3	4	3	4	3	4	5	4	4	5	4	3	5	1	4	3	4	4	4	3	4	4	4	4
639	2	21	5	5	5	4	5	5	5	5	5	1	1	5	1	1	1	5	5	4	4	5	5	5	1	1	5	1	1	6	6	6	6	6	5	5	5	5	5	1	1	1	1	1
640	1	21	3	5	4	4	4	5	4	4	5	5	3	4	4	4	5	5	4	4	3	4	2	5	2	4	5	4	4	5	5	6	5	6	2	4	4	5	2	3	3	2	3	3
641	2	20	4	4	4	4	5	3	3	3	4	2	4	4	4	3	5	2	3	3	5	3	4	4	4	4	4	4	2	5	4	5	5	5	3	3	1	3	3	1	1	1	1	1
642	2	20	4	4	1	2	2	3	4	4	4	2	2	2	2	3	1	4	5	4	3	2	2	1	1	3	1	2	3	3	2	2	3	2	4	4	3	5	4	3	3	3	4	4
644	2	19	4	4	5	4	4	4	4	5	4	5	5	4	4	4	5	4	5	4	4	5	4	5	5	5	4	4	5	5	5	5	5	5	5	5	4	5	5	1	2	1	2	2
645	1	21	2	4	2	2	1	4	3	2	3	2	3	2	1	3	2	3	4	1	3	2	1	2	2	1	1	1	3	4	4	4	4	4	3	4	3	3	3	3	4	4	2	3
646	2	20	4	5	5	4	5	5	4	4	4	4	4	4	5	5	5	4	4	4	4	5	4	4	5	2	3	4	5	5	5	6	3	3	5	5	5	5	4	4	4	5	5	5
647	1	23	4	3	4	4	3	3	4	4	3	3	4	4	3	3	4	4	3	4	3	3	3	4	4	2	3	3	3	3	4	5	6	4	3	5	2	3	4	3	2	3	4	3
648	2	22	5	5	4	3	5	3	4	5	4	4	3	5	4	4	5	5	5	5	5	4	4	3	4	4	4	4	4	5	6	6	5	6	5	5	5	5	5	3	3	2	4	2
649	1	21	5	5	5	5	4	4	4	1	4	5	1	5	4	4	4	4	4	5	5	5	2	1	1	1	5	1	5	6	5	6	6	6	5	5	5	5	5	1	2	1	1	1
650	2	20	4	5	4	4	5	3	3	5	3	3	4	5	5	4	3	3	3	4	5	4	5	3	5	5	3	4	5	6	5	6	4	4	4	5	3	5	4	4	4	4	3	3
651	2	19	3	2	4	3	4	4	4	3	4	4	4	4	3	4	4	4	4	4	4	4	4	3	4	4	4	3	3	2	3	3	4	4	3	3	3	3	3	4	2	3	3	3
652	2	21	3	4	5	4	4	3	3	4	4	3	4	4	3	4	4	3	4	4	4	3	4	3	2	3	3	3	4	5	5	5	5	4	4	4	4	4	4	2	2	1	2	2
653	2	22	5	4	4	5	4	4	5	5	5	4	5	4	5	5	5	4	5	4	4	4	4	4	5	4	5	4	4	5	6	5	5	6	3	5	3	3	3	5	3	5	4	4
654	1	20	4	4	5	3	2	4	4	4	5	5	4	3	4	4	5	4	4	4	2	4	4	4	5	4	5	2	4	5	5	5	5	5	4	5	4	3	3	2	2	2	2	2
655	1	22	4	5	4	4	4	5	5	4	4	4	2	4	4	4	1	4	5	2	4	5	5	4	2	4	5	1	2	5	5	5	5	5	5	5	5	4	5	2	2	2	1	1
656	2	22	4	5	5	5	4	5	5	4	5	5	4	4	4	5	1	4	5	2	4	5	4	4	2	4	5	1	2	5	5	5	5	5	5	5	5	5	5	1	2	1	2	2
657	1	22	3	4	3	3	4	3	3	3	3	2	3	3	4	3	5	3	2	4	3	3	3	4	3	3	2	4	3	3	4	4	5	3	3	2	4	3	3	3	2	2	4	3
658	1	20	4	4	4	4	3	4	4	4	3	5	4	4	3	3	4	4	4	3	4	5	5	3	4	3	3	4	4	5	5	6	4	5	5	5	4	5	4	3	3	3	3	3
659	1	23	4	5	5	5	5	5	4	5	4	4	4	5	5	4	5	4	5	5	5	5	4	5	4	4	4	4	4	6	6	6	6	6	5	5	1	4	5	5	1	2	1	1
660	1	22	4	4	5	4	4	4	4	4	5	4	5	4	4	4	5	4	5	3	4	5	3	4	3	3	5	3	4	5	5	5	6	6	5	4	5	4	5	4	4	4	5	3
661	1	22	1	1	4	1	2	1	4	1	2	1	3	2	4	2	1	1	2	1	1	2	1	1	3	5	1	1	1	2	1	2	2	4	4	4	4	4	4	4	4	5	4	4
662	2	20	3	3	3	4	2	4	2	1	3	2	3	2	3	2	2	3	4	2	2	2	3	2	2	1	3	4	4	3	5	3	2	4	3	3	4	3	3	3	3	3	4	3
663	1	20	5	4	5	4	5	4	4	4	5	5	3	3	4	4	3	4	2	3	3	4	4	5	4	5	4	1	3	5	4	5	5	4	3	4	3	5	3	3	2	2	1	1
664	1	22	5	5	4	5	4	4	4	4	4	5	4	5	5	4	5	5	4	4	5	4	4	5	4	4	5	4	5	5	5	6	3	5	5	4	4	5	5	2	3	3	2	3
665	1	21	4	4	4	4	3	4	4	5	4	4	5	5	4	3	4	5	5	5	5	5	4	4	4	5	5	3	4	6	6	5	6	6	5	5	4	5	5	2	4	2	3	2
666	1	21	4	4	4	5	4	4	3	4	3	3	2	2	2	2	3	4	2	3	4	5	3	5	5	2	2	1	3	4	5	5	6	5	4	5	4	4	4	1	1	1	1	5
667	1	20	4	4	4	2	5	3	4	4	4	4	4	4	4	4	4	4	4	4	3	4	4	4	4	4	3	4	4	5	5	6	5	5	4	4	4	4	4	2	2	2	3	3
668	2	20	3	4	4	5	4	3	4	4	4	3	3	3	5	4	5	4	4	5	4	5	5	3	5	4	5	4	5	4	4	5	6	5	4	2	2	4	3	4	3	2	3	5
669	1	20	3	4	2	3	3	3	3	5	4	3	3	2	2	3	4	2	3	3	4	4	4	4	4	5	3	3	3	5	5	6	5	6	4	4	4	4	4	4	5	5	4	4
670	1	20	4	4	2	3	2	2	3	3	2	1	1	3	3	3	2	1	1	2	2	3	3	2	2	3	2	2	2	3	4	3	3	5	3	4	3	3	3	3	3	3	3	2
671	1	19	4	4	4	4	4	4	4	4	3	4	3	4	2	2	1	5	2	4	4	4	2	5	4	2	4	2	4	5	6	4	5	6	3	3	3	3	2	2	3	2	2	3
672	2	19	4	4	4	5	4	5	4	5	5	5	3	4	4	5	4	4	5	5	4	4	1	4	4	3	4	4	5	5	5	5	5	6	4	4	4	4	5	1	1	1	1	1
673	2	24	4	5	4	5	4	4	4	4	4	5	4	4	4	5	1	5	4	2	4	5	4	4	1	4	4	1	2	5	5	5	5	5	5	5	4	5	5	2	2	1	2	1
674	2	24	2	4	2	2	2	2	2	2	2	2	2	4	4	4	2	4	2	4	2	2	2	4	2	4	2	4	2	2	2	3	5	5	4	4	5	5	5	2	2	2	2	2
675	1	22	5	5	5	5	5	5	5	5	5	5	4	5	4	5	5	5	5	5	5	5	5	4	5	3	5	5	2	6	6	6	6	6	5	5	5	5	5	1	1	1	1	1
676	1	22	5	5	5	5	5	5	5	5	4	4	4	4	4	4	4	5	4	5	5	4	5	4	5	4	5	4	4	6	5	6	5	6	5	5	5	5	5	1	1	1	1	1
677	2	21	4	4	5	3	2	4	2	4	5	5	2	4	3	2	2	2	2	5	3	4	5	4	4	5	3	5	4	3	4	4	5	2	4	4	4	3	4	5	3	4	3	2
678	1	23	5	5	5	5	5	5	5	5	5	5	4	5	5	5	3	5	5	5	5	5	5	5	1	1	5	5	5	6	6	6	6	6	5	5	5	5	5	1	1	1	1	1
679	1	23	4	5	4	5	4	5	5	5	4	4	5	4	5	5	5	4	5	4	5	3	4	5	4	4	5	5	4	5	4	5	5	6	4	4	4	5	5	3	1	2	1	1
680	2	22	3	2	4	1	5	2	2	1	2	2	3	1	2	3	1	3	3	4	2	3	2	4	2	2	4	4	1	5	4	4	4	4	3	3	3	2	3	2	3	3	2	2
681	1	22	4	4	4	4	4	3	4	4	4	4	4	4	4	4	4	4	4	4	4	4	4	4	4	4	4	4	4	2	2	4	3	3	4	4	4	4	3	3	2	3	2	2
682	1	21	5	5	5	5	4	5	4	5	4	4	1	5	5	5	4	5	4	5	4	4	4	5	1	2	4	1	4	5	5	6	5	6	5	5	5	4	4	1	3	1	1	2
683	1	21	4	5	4	4	4	5	4	4	4	4	5	5	5	2	5	5	4	4	4	3	1	5	5	4	4	5	4	5	5	5	4	4	1	3	1	3	4	1	2	1	1	5
684	2	19	1	2	2	3	1	2	2	2	2	2	2	3	2	2	2	1	2	2	2	2	3	3	2	2	3	2	2	2	2	3	2	2	5	5	4	3	5	3	4	3	5	2
685	2	24	2	3	2	3	2	3	3	2	4	4	2	3	3	3	3	4	3	2	3	2	3	4	2	4	5	4	3	3	3	4	4	3	5	4	2	3	2	3	4	3	3	3
686	1	21	4	4	4	4	4	4	4	4	4	4	4	3	4	4	3	4	5	4	4	4	4	5	5	5	3	3	5	5	4	5	5	5	4	3	4	4	4	3	3	2	4	3
687	1	21	4	3	3	4	2	2	3	3	3	3	3	3	3	3	4	4	3	4	3	4	4	4	4	4	4	3	3	3	2	2	3	4	2	4	2	5	2	2	3	3	3	2
688	1	20	5	5	4	4	1	4	2	5	4	4	4	4	2	1	1	5	5	4	5	4	5	4	4	2	1	1	2	1	1	4	4	1	5	5	5	5	5	4	5	3	3	3
689	2	20	4	4	4	4	4	4	4	5	4	4	4	4	4	1	5	1	4	4	4	4	4	4	1	4	4	1	5	4	5	5	4	1	4	4	4	5	5	2	3	3	5	4
690	2	19	2	3	3	3	1	5	3	3	2	2	4	2	2	4	2	5	4	4	2	3	5	4	3	5	4	4	3	4	3	6	5	6	4	4	4	4	4	5	5	3	4	4
691	1	21	4	4	4	2	5	3	4	4	4	4	4	4	4	4	4	4	4	4	3	4	4	4	4	4	3	4	4	5	5	6	5	5	4	4	4	4	4	2	2	2	3	3
692	2	20	3	3	3	2	3	2	2	3	2	2	1	2	3	4	3	2	3	3	3	3	2	3	3	3	2	3	3	2	1	2	3	2	2	3	3	3	3	3	3	5	3	2
693	1	20	4	4	4	2	5	3	4	4	4	4	4	4	4	4	4	4	4	4	3	4	4	4	4	4	3	4	4	5	5	6	5	5	4	3	4	4	4	2	2	2	3	3
694	1	20	4	4	4	2	5	3	4	4	4	4	4	4	4	4	4	4	4	4	3	4	4	4	4	4	3	4	4	5	5	6	5	5	4	3	4	4	4	2	2	2	3	3
695	1	20	4	3	3	3	2	3	3	4	3	4	2	3	2	4	4	4	3	2	2	2	4	4	3	3	1	2	3	3	3	2	5	5	5	4	3	4	4	4	4	4	4	3
696	1	23	3	3	4	3	2	3	2	2	3	2	3	3	2	2	2	2	3	2	2	4	4	4	4	1	4	3	3	2	2	2	3	3	3	3	3	4	2	3	3	3	3	3
697	1	21	4	5	5	4	5	5	4	3	2	4	5	4	4	4	4	5	5	3	3	5	3	4	5	4	5	5	3	6	6	5	5	5	1	4	3	1	4	1	1	1	1	1
698	1	20	5	5	5	5	5	5	5	5	5	5	4	5	4	5	4	5	5	5	5	5	4	4	5	4	4	5	4	6	6	5	6	6	5	5	5	5	5	1	1	1	1	1
699	1	20	5	5	5	5	5	5	5	5	5	5	5	5	5	4	1	4	4	2	5	2	4	5	3	2	4	5	3	6	6	6	6	6	5	5	5	5	5	2	2	2	2	2
700	2	20	3	4	4	4	3	5	5	4	5	5	4	4	4	3	3	3	5	5	3	3	4	5	3	5	3	5	5	3	5	5	6	6	3	5	3	3	3	3	4	3	4	3
701	2	23	3	4	3	3	3	3	2	3	3	3	3	3	3	3	2	4	3	3	3	4	3	3	3	3	4	3	4	6	6	6	6	6	5	5	5	5	5	1	1	1	1	1
702	1	21	3	3	4	3	3	3	3	3	4	4	3	3	2	3	2	2	3	3	3	4	3	4	3	2	2	2	2	3	4	5	3	3	3	4	3	3	3	3	2	4	4	3
703	2	21	5	4	5	5	5	5	5	5	4	5	3	3	3	1	3	5	2	4	5	5	5	4	1	3	5	1	1	5	6	6	6	6	5	5	5	5	5	1	1	1	1	1
704	1	20	3	4	3	3	3	3	4	4	4	3	4	3	3	4	2	2	2	4	4	3	3	3	2	3	3	2	3	3	3	5	5	4	4	4	3	2	4	3	3	4	3	2
705	2	19	3	5	3	4	4	4	3	3	2	3	4	4	3	2	4	4	2	3	1	3	3	4	4	3	2	1	4	3	2	3	2	3	3	3	3	3	4	3	3	3	3	2
706	1	19	2	3	4	4	3	3	3	2	5	2	2	4	2	2	2	3	2	4	3	2	2	3	3	4	4	2	3	4	4	4	4	4	3	3	4	3	4	4	3	3	4	3
707	1	19	2	2	2	2	2	2	2	2	2	2	2	2	2	2	2	2	2	2	2	2	2	2	2	2	2	2	2	4	4	4	4	4	3	3	3	3	3	3	3	3	3	3
708	2	22	4	4	4	4	4	4	4	3	2	4	1	5	5	2	2	5	4	2	5	3	1	1	4	4	5	4	4	5	5	6	6	5	4	5	4	5	5	2	2	1	2	1
709	2	21	3	4	4	3	3	4	4	3	5	3	3	4	4	3	4	4	3	3	3	3	2	4	4	3	4	2	3	4	3	4	5	5	4	5	4	4	5	3	2	2	2	2
710	1	21	5	5	5	5	4	5	5	5	5	5	1	5	5	5	4	5	5	5	5	5	1	1	1	5	4	1	1	6	5	6	6	6	5	5	5	5	5	2	2	2	2	1
711	1	21	4	4	5	5	4	5	4	3	5	4	4	4	5	4	4	5	4	5	4	4	4	4	5	5	4	4	4	6	5	6	5	6	3	3	3	3	3	3	3	4	3	3
712	1	20	4	5	4	4	4	4	4	4	5	5	4	5	5	5	4	4	5	4	4	5	4	5	4	5	4	5	5	4	2	3	5	5	5	3	5	5	5	3	3	3	3	3
713	1	19	5	5	5	5	5	4	5	5	5	5	3	5	5	1	1	5	4	3	4	1	1	4	1	4	5	4	4	4	5	5	5	5	4	5	4	5	5	3	5	3	2	2
714	2	19	4	3	4	2	4	4	3	3	3	2	2	4	3	3	3	3	4	4	4	3	3	2	3	2	3	3	2	3	2	2	2	2	4	4	3	2	3	3	3	3	3	3
715	1	19	3	2	3	2	3	3	4	2	3	3	3	3	2	3	2	3	2	3	3	3	3	2	4	3	2	3	3	2	3	4	3	3	4	5	4	5	5	5	4	5	4	3
716	2	22	5	5	5	5	5	5	5	5	5	5	5	5	5	5	5	5	5	5	5	5	5	5	5	5	5	5	5	6	5	6	5	5	3	4	4	4	4	4	4	3	4	4
717	1	21	5	5	5	5	4	3	4	5	4	3	3	4	2	4	4	4	3	4	1	2	1	4	1	1	4	1	5	5	4	4	4	3	3	5	3	5	3	1	2	3	2	2
718	1	20	4	5	5	4	5	5	4	5	4	4	4	5	4	4	3	4	4	4	4	5	4	2	1	1	5	2	4	5	3	5	5	4	4	5	4	4	3	1	2	2	1	2
719	1	20	5	3	2	4	5	3	3	5	2	2	4	2	5	3	3	5	5	5	5	5	3	2	4	4	5	5	5	6	6	5	5	6	4	3	4	5	4	4	5	5	5	3
720	1	20	4	5	4	4	4	4	4	4	4	5	4	4	2	4	4	4	4	4	4	4	4	4	4	4	4	1	4	5	4	5	4	5	4	5	5	5	5	2	2	2	2	2
721	2	19	5	5	5	5	5	5	5	5	5	5	5	5	5	5	5	5	5	5	5	5	5	5	5	5	5	5	5	5	5	5	5	6	5	5	5	5	5	2	5	3	3	3
722	1	19	4	3	2	2	2	3	2	3	2	3	5	2	2	2	2	2	2	1	1	2	2	2	3	2	2	2	2	1	3	2	1	1	4	4	4	4	4	4	4	4	4	4
723	1	20	5	5	5	5	4	5	5	5	5	5	4	5	5	4	5	5	5	2	5	4	2	5	4	1	5	5	4	6	6	6	6	6	5	5	5	5	5	1	1	1	1	1
724	1	20	3	4	4	4	4	5	2	4	2	5	4	2	4	4	3	5	5	2	2	3	2	4	4	3	4	4	5	3	2	3	3	5	4	4	4	4	4	5	4	4	5	5
725	1	23	1	4	3	2	2	4	2	1	4	1	5	3	3	4	3	5	1	3	3	2	1	2	2	4	1	4	2	2	3	1	2	2	4	4	3	4	3	3	4	3	4	3
726	2	22	3	4	3	4	4	5	4	3	3	4	4	4	4	2	3	4	4	4	2	3	4	2	4	2	3	2	4	4	4	4	3	1	3	3	3	4	3	3	3	3	3	3
727	2	19	2	2	3	5	3	1	2	2	2	3	2	4	2	2	2	1	1	2	2	2	2	3	3	4	3	2	2	2	1	4	4	4	4	4	4	4	4	4	4	3	4	4
728	2	22	4	5	5	5	5	5	5	4	5	4	4	4	4	5	1	5	4	2	5	4	4	4	1	4	4	1	2	5	5	5	5	5	5	5	5	5	5	2	2	1	2	2
729	1	22	3	3	3	3	3	3	4	3	4	4	3	4	4	2	3	3	4	3	2	4	3	3	3	4	3	4	3	5	4	3	4	2	3	3	4	4	3	3	4	5	3	3
730	1	20	4	1	5	5	5	5	5	4	3	2	3	2	3	4	2	2	3	5	3	2	3	1	2	1	2	4	1	6	6	6	3	3	4	3	4	4	3	4	3	3	3	3
731	1	19	3	5	4	4	5	4	4	5	1	5	5	4	5	4	1	4	4	5	4	1	4	5	5	5	5	5	1	5	6	6	6	6	5	5	5	5	5	3	2	2	2	2
732	2	19	2	2	2	2	1	1	2	2	2	3	2	2	2	3	2	1	2	2	2	3	2	2	2	2	1	2	2	2	2	1	2	2	3	4	3	4	3	5	3	3	3	4
733	2	22	5	5	5	2	5	5	5	5	4	5	4	5	4	5	3	5	5	4	5	5	4	5	2	5	5	1	2	6	6	6	6	6	5	5	5	5	5	1	1	1	1	1
734	2	21	4	4	4	5	4	5	4	4	4	4	3	4	4	4	3	5	4	4	3	4	4	2	2	3	4	1	4	5	5	5	5	5	3	5	4	3	4	1	1	1	1	2
735	1	21	4	5	5	4	4	4	4	4	4	4	4	4	5	4	3	4	4	5	5	2	2	1	4	5	5	5	5	5	6	5	5	6	5	5	5	5	5	1	2	2	2	2
736	1	20	3	5	3	3	4	3	2	3	1	4	2	3	4	4	3	1	1	3	4	4	2	2	3	5	2	4	3	3	3	5	4	5	5	5	3	4	3	4	3	4	3	4
738	1	19	4	4	4	4	5	4	5	5	4	2	2	4	2	3	4	4	4	5	4	4	5	4	5	4	4	4	4	5	5	6	6	5	4	4	3	5	4	4	3	2	3	2
739	2	23	4	4	4	4	4	4	4	4	4	4	4	3	4	4	4	4	4	4	4	4	4	4	4	4	4	4	4	5	6	6	6	5	4	4	4	4	4	4	4	4	4	4
740	1	22	5	4	3	4	3	3	3	3	4	4	3	4	4	5	4	2	2	2	4	4	3	5	4	3	3	4	4	5	6	5	6	5	3	3	3	5	3	2	3	3	3	2
741	2	19	4	4	3	4	3	3	3	4	3	4	3	4	2	2	3	4	3	4	3	2	3	2	2	3	3	4	3	3	3	2	4	5	4	4	4	5	5	3	4	4	4	4
742	2	21	4	3	4	4	3	5	4	5	5	5	5	4	5	4	4	5	4	4	4	4	4	4	4	3	4	4	3	5	5	5	4	6	4	3	4	4	4	2	2	3	3	2
743	1	21	5	5	5	5	5	5	5	5	5	5	5	5	4	5	5	5	5	5	5	5	5	5	1	5	5	1	5	6	6	6	6	6	5	5	5	5	5	1	1	1	1	1
744	1	20	3	4	4	4	4	4	5	4	4	4	4	4	5	4	5	5	4	4	4	4	5	4	4	4	4	5	4	5	6	6	5	6	3	5	5	5	5	2	2	2	3	2
745	2	19	4	2	4	4	1	4	3	5	2	5	3	2	3	5	4	3	5	2	3	3	1	3	5	1	1	4	3	3	6	3	5	2	3	4	3	3	4	4	5	3	4	5
746	2	22	2	4	4	4	2	4	4	3	4	5	4	2	5	3	3	5	5	5	3	4	5	1	5	5	4	3	2	2	5	5	3	3	3	3	3	3	3	3	3	4	3	3
747	1	20	4	4	4	4	4	4	3	3	4	4	3	4	3	4	3	4	4	4	4	3	4	4	4	3	4	4	2	5	5	5	6	5	2	3	3	3	3	3	4	3	2	3
748	2	21	3	3	3	5	3	3	4	2	4	3	2	3	2	3	2	4	3	3	3	3	3	2	4	3	2	3	3	5	6	6	5	6	5	5	5	5	5	2	1	1	2	1
749	2	21	4	4	4	4	4	4	4	3	2	3	2	2	1	2	2	4	3	2	4	3	3	4	1	2	4	1	4	5	4	5	5	5	3	4	4	4	4	1	2	1	1	1
750	1	21	3	4	3	4	4	4	2	4	3	3	3	3	4	4	3	4	5	5	2	3	3	4	4	3	4	4	4	4	5	4	3	3	3	4	3	3	3	3	3	3	4	3
751	2	21	4	4	4	4	5	4	4	4	4	4	2	4	4	5	4	5	4	4	4	4	3	4	4	4	5	4	5	5	5	6	5	6	4	4	3	3	3	2	2	2	2	2
752	1	20	3	4	4	4	1	4	4	3	3	5	4	4	4	4	3	4	3	3	4	3	4	3	3	3	4	4	3	3	4	4	4	5	4	3	5	4	4	4	4	5	5	4
753	1	20	2	4	4	4	4	4	4	4	2	4	4	4	4	4	4	2	3	4	2	2	2	2	2	1	4	2	4	2	4	2	2	2	1	3	2	4	3	1	1	1	2	2
754	2	22	5	4	4	4	5	4	4	4	4	4	5	4	4	5	3	4	4	5	4	2	2	1	1	5	4	4	5	5	6	5	5	6	5	5	5	5	5	2	2	2	2	2
755	2	22	4	4	4	4	4	5	4	4	3	4	4	3	4	4	5	4	4	5	4	4	3	4	4	4	4	5	4	5	5	5	6	6	5	5	5	3	4	4	3	3	3	3
756	1	21	2	4	4	4	3	3	5	4	4	3	2	4	3	2	2	3	3	4	4	4	3	2	3	4	3	4	4	5	3	4	5	5	5	4	4	4	5	2	2	2	2	2
757	1	21	3	3	2	4	3	3	2	2	2	3	3	3	3	3	3	2	3	2	2	2	2	3	2	2	3	2	2	2	3	3	2	2	3	4	4	3	3	4	4	3	4	3
758	2	21	3	2	1	2	1	2	2	3	2	3	2	3	3	2	2	3	2	5	3	3	2	5	2	2	1	2	2	5	5	4	5	5	4	3	3	4	4	1	1	1	1	1
759	2	19	5	4	3	5	4	4	3	4	3	4	3	2	2	5	1	5	5	5	2	3	3	2	5	4	4	4	5	3	2	5	5	4	3	2	2	3	4	2	3	2	1	3
760	1	19	3	2	3	4	3	4	1	2	4	3	4	5	4	3	1	4	4	5	2	4	5	3	2	1	2	2	2	3	5	2	3	4	4	2	3	3	4	3	3	2	4	4
761	1	19	4	4	4	4	4	4	4	4	4	4	4	4	4	4	5	4	4	4	4	4	4	4	4	4	4	4	4	5	5	5	5	5	4	4	3	5	4	3	3	2	2	3
762	1	19	4	4	4	4	5	4	4	4	4	4	3	4	5	4	4	2	3	4	4	4	2	4	4	4	4	2	2	2	4	2	2	2	4	2	2	4	1	2	1	1	1	2
763	2	23	5	5	5	5	5	5	5	5	5	5	5	5	5	5	5	5	5	5	5	5	5	5	5	5	5	5	5	5	6	4	6	5	3	2	2	2	3	2	3	5	3	3
764	1	21	4	5	4	3	3	4	5	5	4	4	5	3	4	4	4	4	3	4	5	3	3	4	4	5	3	4	3	3	6	5	4	5	4	4	5	5	3	3	2	2	3	2
765	1	20	4	5	5	5	5	5	5	5	5	5	5	5	5	5	5	5	5	5	4	2	5	5	5	5	5	4	5	5	6	6	6	5	5	5	3	4	5	1	1	1	1	1
766	1	20	5	5	4	4	4	4	3	5	3	4	4	4	5	4	3	5	3	4	5	4	4	4	4	4	4	4	4	3	5	4	4	5	4	4	5	4	4	3	3	2	2	3
767	1	19	4	4	4	4	4	4	4	3	4	4	3	3	4	3	3	3	4	3	4	4	3	2	3	3	4	4	4	4	4	4	4	5	3	3	3	3	3	4	3	3	3	3
768	1	19	3	3	2	5	4	5	4	5	2	3	4	3	4	4	5	4	5	4	1	2	3	4	2	4	4	5	4	3	3	4	4	4	5	4	3	4	3	4	3	4	3	5
769	2	19	3	4	1	2	2	3	2	3	4	4	2	3	2	3	3	3	3	2	4	4	4	4	3	3	2	1	2	2	3	3	3	3	3	3	4	3	3	3	3	4	3	5
770	1	24	3	3	3	3	2	1	3	2	3	3	3	2	4	2	3	2	2	2	3	2	3	3	4	2	2	2	2	5	3	3	4	4	4	4	3	4	5	3	4	4	4	4
771	1	21	4	4	4	4	4	4	5	4	4	5	4	4	5	5	3	4	5	4	4	5	2	4	4	4	4	5	4	4	4	4	5	3	3	4	3	3	3	3	4	3	4	4
772	1	20	4	3	3	1	1	3	3	3	3	4	3	3	3	3	4	4	3	3	3	3	3	3	4	2	1	1	3	4	3	3	3	4	3	3	3	3	3	5	3	4	3	3
773	2	20	4	5	5	5	5	5	5	4	5	4	2	3	2	5	3	4	2	5	5	5	5	4	1	4	4	1	5	6	5	5	6	6	5	5	5	5	5	1	1	1	1	1
774	1	20	2	1	4	4	2	2	2	3	4	2	2	2	2	1	4	1	1	3	3	3	2	1	2	3	2	3	2	3	3	3	3	2	4	4	3	3	4	5	4	4	4	4
775	2	22	2	4	3	3	3	4	3	4	3	4	3	4	4	2	3	4	4	4	2	2	1	3	5	4	3	3	4	4	2	3	6	5	5	4	3	2	3	3	4	3	3	4
776	2	22	5	4	3	5	5	5	5	5	5	4	5	5	4	5	5	4	5	4	5	5	4	5	1	5	5	5	4	5	5	6	5	3	5	5	5	5	5	1	1	1	1	1
778	1	22	1	2	2	2	1	1	2	2	1	2	3	2	2	2	1	2	2	3	2	2	1	5	1	2	2	2	1	2	4	3	2	3	4	4	4	4	3	4	4	3	4	3
779	2	21	4	4	4	4	4	3	4	4	4	3	3	4	4	4	3	3	4	3	2	3	4	3	4	3	3	4	4	3	3	4	6	1	2	1	3	2	3	3	2	3	4	5
780	1	20	4	4	4	2	4	2	4	2	2	5	3	4	5	2	3	5	4	4	2	2	3	4	4	1	3	4	4	2	5	3	5	3	3	3	3	4	4	4	3	2	4	2
781	2	20	3	3	3	3	4	3	5	2	2	1	3	3	4	4	5	5	4	4	1	2	2	2	3	1	3	3	5	6	3	6	6	6	5	5	5	5	5	2	2	2	2	2
782	1	20	5	4	4	4	4	4	4	4	4	4	5	4	5	4	5	4	4	5	4	4	5	4	4	5	4	4	4	3	3	5	5	5	5	4	4	4	4	3	2	3	5	2
783	2	19	3	4	4	5	4	5	4	3	4	4	3	4	4	4	2	4	4	3	3	4	4	3	3	3	5	3	4	5	5	6	4	4	5	5	4	5	2	2	2	2	2	2
784	2	23	4	4	4	4	4	3	5	4	4	4	4	4	4	4	4	3	4	3	4	4	3	5	3	4	3	4	4	5	5	5	5	5	4	3	4	4	4	1	2	2	3	2
785	1	22	5	4	4	3	4	4	4	5	4	5	4	3	4	2	4	4	3	4	4	5	4	3	4	4	3	4	4	5	5	6	5	4	4	4	3	5	4	1	2	1	3	1
786	1	22	3	4	4	3	4	4	4	3	5	4	5	4	4	3	3	5	4	4	3	4	4	4	5	4	5	4	4	3	2	4	4	5	4	5	3	4	5	2	2	3	2	2
787	2	20	4	4	5	4	4	4	5	3	4	4	3	4	5	4	5	4	3	3	2	2	2	2	5	4	5	4	3	5	3	4	4	3	3	5	3	4	5	3	4	2	3	2
788	2	21	5	5	5	5	4	5	4	5	5	5	5	5	4	4	5	5	5	4	5	5	5	4	4	5	5	4	4	5	4	5	6	2	4	5	5	5	5	5	1	1	1	1
789	1	21	5	4	4	4	4	5	4	4	4	3	4	5	4	2	4	4	4	4	4	4	4	4	4	4	4	4	4	5	5	5	5	5	4	4	4	4	4	2	1	2	2	2
790	1	19	4	5	3	4	3	5	3	5	3	4	4	5	2	5	4	5	4	2	4	5	3	4	4	4	4	3	1	5	3	5	5	6	4	5	5	4	5	4	5	5	3	5
791	1	22	4	2	4	4	4	4	5	4	4	2	3	4	5	4	4	4	4	4	3	4	2	4	3	4	3	5	5	3	5	4	5	4	3	4	4	4	5	3	3	3	4	3
792	1	21	2	3	3	4	2	4	3	4	1	1	2	2	4	4	3	5	4	4	1	2	2	4	2	3	3	2	5	3	2	3	6	5	4	3	3	3	3	4	3	3	3	5
793	1	21	4	5	4	5	4	4	4	4	5	4	3	4	3	3	5	4	3	5	3	5	4	3	5	5	4	5	3	5	6	5	6	4	2	4	2	3	2	5	4	5	5	3
794	2	20	4	4	4	5	5	3	4	4	4	4	4	5	3	4	1	4	4	5	4	3	4	5	1	3	4	1	2	6	6	5	6	6	5	5	5	5	5	1	1	1	1	2
795	2	20	4	3	5	3	4	4	4	4	4	4	3	5	5	3	4	4	4	5	3	3	3	4	5	3	3	4	4	5	4	5	6	4	3	4	4	5	3	4	4	5	4	4
796	2	22	3	3	3	2	2	2	1	1	3	3	3	1	2	3	2	1	1	1	3	3	1	1	2	2	1	1	1	4	3	4	4	5	4	4	5	3	2	3	3	3	3	3
797	2	22	3	4	4	3	4	3	4	4	4	3	4	3	4	4	4	3	3	4	4	3	4	4	4	4	3	3	3	5	5	5	5	5	4	4	4	5	4	2	3	2	2	1
798	2	21	3	3	4	4	4	5	4	4	5	5	4	3	5	4	3	5	4	5	4	2	3	4	4	4	2	4	4	6	5	5	6	6	4	1	3	4	4	4	3	3	3	4
799	1	19	2	3	3	3	3	3	3	2	2	2	3	4	3	3	3	3	3	3	3	3	3	3	2	2	3	2	3	4	4	4	4	4	3	4	3	4	3	3	3	4	4	3
800	1	23	4	4	5	4	5	4	5	4	4	4	4	4	4	4	4	5	4	4	5	4	5	5	5	4	4	5	5	3	5	4	5	5	5	4	4	4	4	4	4	3	4	4
801	2	21	2	2	4	3	4	4	4	3	3	1	3	3	4	5	3	4	4	3	2	2	3	3	2	4	4	2	5	3	2	4	4	2	4	3	3	3	3	3	2	5	2	3
802	2	21	4	4	4	4	2	4	5	4	4	4	4	5	3	4	4	4	2	5	5	5	4	4	3	4	5	5	4	6	6	6	6	6	5	2	5	5	5	2	2	2	2	2
803	2	21	5	5	5	5	4	4	5	4	5	5	5	5	4	3	4	4	3	3	5	5	5	5	5	5	4	4	4	2	5	5	5	4	4	5	3	4	5	2	2	2	2	2
804	2	20	2	4	4	3	1	4	3	3	1	3	3	2	2	3	3	2	3	3	4	3	2	4	4	2	3	2	3	1	3	3	3	2	3	4	3	3	3	4	4	3	2	3
805	2	20	2	4	4	3	3	3	3	3	4	2	4	4	3	1	2	4	4	4	3	3	2	5	4	3	4	4	3	3	4	3	4	2	3	3	3	3	3	3	3	3	4	3
806	1	19	4	4	4	4	5	5	4	4	5	4	5	5	4	4	4	5	4	4	2	4	4	4	5	4	4	4	4	5	5	5	6	5	4	5	4	4	4	5	5	3	5	2
807	2	19	4	4	4	5	5	5	5	5	5	4	4	4	5	5	5	5	5	5	4	4	4	4	4	5	5	5	5	5	5	5	5	5	4	4	3	4	4	3	3	4	4	3
808	2	21	5	4	4	4	4	5	5	4	4	3	5	3	4	4	3	5	4	5	4	4	3	5	4	4	5	1	2	6	5	6	6	4	3	4	5	4	4	1	4	2	3	1
809	2	20	4	5	5	5	5	4	5	5	4	5	1	5	5	1	1	5	1	1	4	4	5	5	1	1	5	5	1	6	6	6	6	6	5	5	5	5	5	1	1	1	1	1
811	1	20	5	5	4	5	5	4	4	4	4	4	4	4	4	4	5	5	4	4	4	4	4	5	4	4	4	4	4	5	6	5	5	6	5	5	4	4	5	3	3	5	2	3
812	2	23	4	4	5	4	3	5	4	3	4	4	4	3	3	4	4	4	5	5	4	4	4	4	4	1	4	5	3	4	5	3	3	3	5	5	4	5	3	4	5	4	4	4
813	2	22	4	5	4	5	4	4	4	4	4	5	4	4	5	4	3	5	4	5	4	5	5	4	2	4	4	2	3	2	1	1	2	2	3	4	4	5	5	2	4	2	3	3
814	1	20	4	2	3	3	4	2	2	4	2	5	2	4	3	4	3	5	2	2	3	4	3	3	5	5	3	4	4	3	4	4	4	2	3	2	3	3	4	3	3	3	3	2
815	2	22	4	4	3	5	4	5	4	4	5	3	4	3	4	5	4	4	4	3	4	2	4	4	3	4	4	1	5	5	6	5	5	6	4	4	3	4	4	1	1	1	1	1
816	1	21	4	4	3	4	4	4	4	4	4	2	1	3	3	2	4	3	2	3	3	4	3	2	1	3	4	1	4	3	5	5	5	5	2	3	4	4	3	3	2	3	3	2
817	2	21	4	3	3	3	3	3	4	3	4	4	4	5	3	3	5	3	4	4	4	3	4	4	5	4	3	2	3	6	3	4	5	4	4	2	4	3	4	4	2	4	4	3
818	1	20	3	3	4	5	3	5	3	4	3	4	3	4	5	5	4	4	4	5	3	3	2	3	4	4	3	3	5	4	5	5	5	5	3	4	3	3	3	3	3	2	4	2
819	1	20	4	5	4	4	5	4	5	4	5	4	2	5	5	4	3	5	5	4	2	4	4	5	4	4	5	4	4	4	3	3	3	2	2	3	3	3	3	3	4	5	3	4
820	1	20	4	4	3	3	4	4	3	4	3	4	4	4	3	3	4	3	3	4	3	4	4	3	4	4	4	3	2	5	5	5	5	5	5	3	4	3	3	3	3	2	4	2
821	1	20	4	4	4	4	4	4	4	4	4	4	4	4	4	4	4	3	3	4	4	3	2	4	4	2	4	2	2	2	4	2	2	2	2	2	1	2	3	1	1	1	1	1
822	1	19	5	4	5	5	5	5	5	5	4	5	4	5	5	1	1	3	3	4	5	1	1	5	5	5	5	5	5	6	6	3	3	6	5	5	2	5	5	3	3	2	2	3
823	2	21	5	5	5	5	5	5	5	5	5	5	5	5	4	1	1	5	4	2	5	5	5	5	1	5	5	1	5	6	6	6	6	6	5	5	5	5	5	1	1	1	1	1
824	2	20	4	3	4	4	4	3	5	3	4	3	4	4	4	4	4	3	4	4	5	4	4	4	3	5	3	4	4	5	4	5	5	5	5	4	4	5	5	4	4	4	4	4
825	2	20	4	3	3	3	4	3	2	3	4	2	3	2	4	3	2	2	3	2	3	3	3	4	2	5	3	3	4	2	4	3	4	3	3	3	3	5	3	3	3	3	4	2
826	1	20	4	4	4	4	4	4	4	4	3	4	4	4	4	4	4	3	2	4	4	3	2	4	4	2	4	1	2	2	4	2	2	2	1	1	2	3	4	1	1	1	1	3
827	2	19	2	2	2	3	3	2	3	3	3	3	3	2	2	3	3	2	3	3	2	2	1	3	3	2	4	3	2	4	3	3	3	4	4	4	4	5	4	5	5	5	4	5
828	2	21	4	3	4	5	3	4	4	4	4	4	4	3	4	4	2	4	4	4	4	4	4	4	2	4	4	4	4	5	5	5	6	5	5	5	5	5	5	2	2	2	2	2
829	2	20	5	4	3	3	3	5	3	3	5	4	4	3	4	3	3	4	5	4	4	4	4	4	4	4	4	5	2	4	3	4	5	4	3	3	4	3	3	3	3	3	3	3
830	2	20	4	4	4	4	4	4	4	4	4	5	4	4	4	4	1	4	4	5	4	4	4	5	2	4	2	2	4	2	4	5	2	2	5	3	3	3	4	3	4	3	3	2
831	1	19	5	5	4	4	5	5	4	5	5	4	4	5	5	4	4	5	4	5	4	4	5	5	5	5	5	5	4	5	5	5	5	5	4	5	5	5	5	2	3	2	3	2
832	1	19	4	4	4	4	4	2	2	5	5	5	4	4	3	1	3	1	2	2	5	1	2	3	5	4	5	5	4	3	6	4	2	2	3	3	3	3	4	3	3	3	2	4
833	2	22	4	3	4	4	4	4	3	4	4	5	3	3	4	3	2	3	1	4	5	3	2	4	1	1	4	2	3	5	2	2	4	2	4	3	3	4	5	3	4	4	3	4
834	1	21	5	5	4	5	5	4	4	3	5	4	4	5	3	2	3	4	5	4	4	5	4	3	4	4	5	2	3	3	3	3	2	4	4	4	3	5	4	3	4	4	5	3
835	1	21	4	4	4	4	4	4	4	4	4	4	4	4	4	4	4	4	4	4	4	4	4	4	4	3	3	4	4	5	6	6	6	5	5	4	3	5	4	2	2	2	2	2
836	1	20	4	4	4	4	4	4	4	4	4	4	5	4	4	4	4	4	5	5	5	5	4	5	4	5	3	4	4	6	3	4	5	5	4	4	4	4	4	4	5	5	5	5
838	1	23	4	4	4	3	4	4	5	5	4	4	4	4	4	4	4	5	4	4	3	3	4	3	4	4	4	3	4	5	6	6	5	6	4	5	3	5	5	3	3	2	4	2
839	1	21	4	4	4	4	4	5	4	4	4	5	4	5	5	4	5	4	5	4	4	4	4	4	4	4	5	4	4	5	5	6	5	5	4	4	5	4	4	2	3	2	3	3
840	1	21	3	3	2	1	3	3	2	4	4	4	3	2	2	2	2	4	3	4	3	3	3	4	4	2	3	3	2	2	2	3	2	2	3	3	3	3	3	2	3	3	3	3
841	1	21	5	5	5	5	5	4	5	5	5	5	5	5	4	5	5	5	5	5	5	4	5	5	4	5	5	5	4	6	4	6	6	6	5	5	5	5	5	1	1	1	1	1
842	1	21	5	4	4	4	4	5	4	5	4	5	4	4	4	4	4	5	5	4	4	4	4	4	5	5	4	4	5	3	5	4	5	5	5	5	4	4	5	3	4	4	4	4
843	1	24	4	4	3	4	4	2	4	4	2	2	4	3	2	4	3	2	4	4	2	3	4	3	3	4	4	4	1	3	4	3	2	4	2	3	3	3	3	2	3	3	3	3
844	2	24	1	2	4	1	1	1	1	2	1	1	1	2	1	1	1	1	1	2	1	1	1	1	1	1	2	1	1	5	4	3	3	4	4	3	3	4	2	3	3	4	3	3
845	1	22	3	3	4	3	4	4	3	5	4	2	3	3	4	5	5	4	2	5	3	3	3	3	4	3	2	4	4	3	4	5	4	4	2	5	5	3	2	2	4	2	3	2
846	1	22	4	5	4	4	3	4	4	4	4	4	1	4	2	3	4	4	5	4	4	2	4	4	2	5	4	3	5	5	4	5	4	4	5	5	4	5	5	3	2	3	2	2
847	1	21	4	3	4	4	4	4	4	4	4	4	4	3	4	4	4	4	4	4	4	4	4	3	4	4	4	3	4	3	4	3	4	3	4	4	4	4	4	4	4	4	4	4
848	2	21	2	3	3	3	3	4	4	3	3	3	3	2	2	3	3	2	2	1	3	1	3	3	3	4	4	2	3	4	4	3	3	3	3	3	4	4	5	4	4	4	4	4
850	1	19	2	4	4	4	3	3	4	4	4	3	3	3	3	5	4	4	3	3	3	3	3	3	4	4	4	4	3	4	4	5	6	5	2	5	5	4	4	2	3	2	2	2
851	1	24	4	4	4	5	4	4	4	4	2	4	4	4	4	4	5	4	4	5	4	4	3	5	5	4	4	5	4	2	3	6	6	5	3	4	3	5	4	3	2	4	2	3
852	1	22	3	1	3	4	4	4	3	3	2	4	3	3	3	2	4	4	3	4	3	2	4	2	2	3	4	3	3	3	5	3	3	4	4	4	5	5	5	3	5	4	4	3
853	2	21	3	1	2	3	2	2	2	3	4	3	2	3	1	4	3	3	2	3	2	2	3	2	3	2	4	2	2	2	2	4	4	4	2	3	3	3	2	4	3	2	4	2
854	2	20	2	2	2	2	2	2	2	2	2	2	2	2	2	2	2	2	2	2	2	2	2	2	2	2	2	2	2	2	3	3	4	4	4	4	4	3	4	5	3	4	3	4
855	2	20	4	3	5	1	3	1	5	1	1	3	4	1	1	1	1	3	2	3	5	1	2	4	1	2	3	3	3	2	1	1	3	1	4	2	5	4	4	5	4	5	4	4
856	1	19	1	2	3	2	3	2	2	2	2	3	4	3	2	3	3	3	2	2	2	2	1	2	3	3	3	2	2	2	4	2	2	1	4	3	3	3	3	4	3	2	4	3
857	1	23	3	4	4	4	4	4	4	4	4	4	4	4	5	4	4	5	3	4	4	4	4	4	4	5	4	4	5	5	4	5	5	5	5	4	3	4	4	3	3	2	4	2
858	1	22	3	4	2	3	2	3	1	2	2	3	3	2	3	4	3	4	3	3	3	2	2	2	2	2	3	3	4	4	3	2	4	4	4	4	5	4	3	4	5	4	5	4
859	1	20	5	2	5	5	4	5	5	5	2	5	4	5	5	3	5	5	4	5	3	5	3	4	5	3	5	5	5	6	5	6	5	5	5	4	5	5	5	5	4	2	4	3
860	2	20	4	4	4	5	4	4	4	4	4	4	4	5	3	4	4	4	4	4	4	3	4	3	3	4	4	4	5	4	3	4	4	4	3	3	3	3	3	3	4	3	3	3
861	2	19	4	5	3	5	4	2	5	3	2	3	4	2	1	3	3	4	2	3	4	2	3	3	2	3	4	2	3	2	6	3	1	4	4	4	4	4	3	3	3	3	4	3
862	1	21	5	4	3	5	5	4	3	4	4	4	3	4	4	4	3	4	4	4	3	4	5	4	3	5	3	4	4	3	4	4	4	3	3	3	2	4	3	3	3	5	3	3
863	1	21	4	3	3	4	3	4	4	4	4	4	3	3	3	3	4	3	4	3	4	4	4	4	4	4	4	3	3	3	4	4	3	4	3	3	2	4	3	2	2	2	3	2
864	1	20	3	4	5	3	3	3	4	4	2	4	3	3	5	3	3	3	4	3	3	2	3	3	2	2	5	5	3	3	4	4	3	1	2	2	2	3	3	3	3	2	2	2
865	1	20	5	4	3	4	4	5	5	4	5	4	4	5	5	5	4	4	4	4	4	5	5	4	3	4	4	5	5	4	4	4	5	5	5	5	3	5	5	3	2	3	4	3
867	2	20	4	4	4	5	5	5	4	4	4	4	4	5	4	3	4	4	4	4	4	4	4	5	4	4	5	4	5	5	5	5	4	4	5	4	4	4	4	2	3	2	3	3
868	1	20	3	3	3	3	4	4	2	2	3	1	3	1	4	3	4	4	4	4	4	4	4	3	3	4	4	3	3	5	6	5	4	4	5	5	5	5	5	1	3	1	1	1
869	1	19	3	4	4	5	3	5	3	2	3	5	3	4	4	4	2	3	1	3	2	2	3	5	3	3	3	4	3	3	4	4	4	4	4	4	3	5	3	3	4	2	4	2
870	2	19	5	4	4	4	3	4	3	3	4	4	4	4	4	2	3	2	3	4	4	3	4	4	1	4	4	1	4	5	5	4	4	5	5	5	3	5	5	2	3	2	2	2
871	1	19	3	2	2	2	3	2	2	2	3	3	2	2	4	1	2	3	2	3	2	2	3	2	1	2	3	3	2	2	3	2	2	3	4	3	4	4	3	4	4	4	4	4
872	2	23	3	3	3	4	5	4	3	5	3	3	4	4	4	4	5	4	3	3	2	4	4	3	5	5	4	4	4	3	4	4	5	4	3	3	5	3	4	4	4	4	4	3
873	2	23	5	4	5	4	5	5	5	3	4	2	3	4	5	1	3	4	4	5	5	5	4	3	4	4	5	5	4	6	6	6	6	6	5	5	4	5	5	5	5	2	4	3
874	2	21	4	4	5	5	5	5	5	5	3	5	4	5	5	5	4	5	5	4	3	5	4	4	4	3	3	4	5	4	5	5	6	4	3	4	4	4	5	1	1	1	3	1
875	2	21	3	3	4	2	2	3	3	3	1	3	3	2	4	3	3	3	2	3	4	3	3	2	3	3	4	3	3	5	5	4	3	2	4	4	4	4	4	4	4	4	3	3
876	2	20	4	4	4	5	4	4	4	4	4	4	4	5	4	3	4	4	5	5	4	4	4	5	3	5	4	4	4	4	5	5	4	4	5	5	5	4	4	2	3	2	2	2
877	1	20	2	5	4	4	3	4	4	3	4	5	4	2	4	2	3	3	2	4	1	2	5	5	5	3	1	4	2	1	2	2	2	1	4	3	4	4	4	4	3	3	4	4
878	1	20	5	5	4	4	4	5	4	4	4	4	4	4	5	4	4	4	4	4	4	5	5	4	4	4	4	4	5	4	4	5	4	5	5	5	4	4	5	3	3	4	4	3
879	2	23	3	1	3	2	2	5	3	3	2	2	1	3	5	2	3	3	1	2	2	3	2	2	3	3	2	2	3	4	5	5	3	1	3	3	3	3	3	5	4	3	5	4
880	1	22	3	4	2	3	3	3	3	3	3	4	4	3	2	3	3	4	3	3	2	2	3	3	3	3	3	2	4	5	6	3	5	3	4	3	4	4	4	4	4	4	4	5
881	1	22	3	2	3	4	3	5	4	4	4	4	3	3	3	3	3	4	4	4	3	4	4	4	3	3	4	3	3	4	4	4	4	4	4	4	4	4	4	4	4	4	4	4
882	1	21	3	4	4	4	4	5	5	5	4	4	5	5	5	5	5	4	4	5	4	4	4	5	4	5	5	5	5	4	4	4	3	3	5	5	5	5	5	2	2	4	2	4
883	2	21	3	4	4	3	4	2	2	2	3	3	2	3	2	2	2	2	2	3	3	2	2	2	4	2	1	2	3	2	3	3	3	3	5	3	5	4	2	3	3	5	3	3
884	2	20	3	3	3	4	4	3	3	4	3	3	4	4	2	4	3	4	4	4	3	3	3	3	4	4	5	3	4	5	4	4	4	5	3	5	3	3	3	4	3	3	4	3
885	1	20	3	3	3	3	2	3	3	3	1	3	3	2	3	2	2	3	3	3	2	3	2	3	3	3	3	2	2	3	3	5	4	3	4	4	4	4	4	3	4	4	4	4
886	1	21	4	3	5	4	5	3	4	3	3	4	4	4	3	5	3	5	4	4	4	4	5	5	3	3	4	5	4	5	5	6	5	2	5	5	4	3	5	1	2	2	1	1
887	2	20	5	3	3	3	3	2	3	4	5	4	2	3	4	3	4	3	4	3	4	4	5	3	3	4	4	2	3	4	3	5	5	5	3	4	3	3	3	3	4	4	4	4
888	1	20	4	4	4	4	5	5	4	5	3	3	4	5	3	3	4	5	3	5	5	4	3	4	5	5	3	4	3	4	6	4	6	4	5	3	5	5	5	2	3	3	3	4
889	2	20	4	4	5	5	5	5	4	4	5	5	1	5	1	1	4	4	5	5	2	5	5	5	5	4	4	1	4	6	6	6	6	6	5	5	5	5	5	1	1	1	1	1
890	2	19	3	5	2	2	4	2	2	4	2	4	4	3	5	4	4	4	4	5	4	5	5	4	4	4	4	4	5	3	3	5	5	2	3	3	4	5	3	3	4	5	5	5
892	2	21	4	5	4	4	4	4	4	4	5	5	4	4	5	4	5	4	5	4	2	4	4	4	1	4	5	4	4	5	5	5	5	5	4	4	4	4	4	4	4	5	4	5
893	1	20	3	3	3	4	3	4	3	4	3	3	3	4	4	3	4	3	3	3	4	3	3	5	4	4	4	3	3	3	5	5	5	5	5	4	4	3	5	4	4	3	2	3
894	1	20	4	4	3	3	3	3	4	2	4	4	4	3	3	3	4	3	4	4	4	2	4	4	3	4	4	4	4	3	3	4	4	5	4	5	3	4	5	3	5	3	3	3
895	2	19	4	5	4	5	5	4	4	4	5	5	4	4	4	5	4	4	5	4	5	4	5	4	4	5	4	4	4	5	5	5	5	4	4	4	4	3	5	2	4	2	3	2
896	2	21	2	2	3	3	3	3	3	3	1	2	3	3	2	3	3	2	3	2	3	2	2	3	2	2	3	3	3	1	3	3	3	3	4	4	4	4	3	3	4	5	4	5
897	2	21	2	3	3	4	4	4	2	3	3	3	3	3	4	4	2	3	3	3	2	1	3	4	3	4	4	4	3	4	4	4	4	4	3	4	3	3	4	4	4	4	4	3
898	2	20	1	3	2	3	2	2	2	3	2	3	3	2	3	1	3	3	3	3	3	3	3	3	2	1	3	3	3	3	3	3	3	3	4	4	4	5	4	4	4	4	4	5
899	2	20	2	2	2	2	3	3	2	3	2	2	4	2	3	2	4	2	2	2	2	3	2	2	2	2	2	2	2	3	4	4	3	3	4	4	3	4	4	4	3	5	5	4
900	2	24	2	4	2	2	2	2	2	2	2	2	2	2	2	2	4	4	4	4	2	2	2	2	2	2	2	2	4	2	2	2	2	2	5	4	5	5	4	2	2	2	2	2
901	1	22	4	5	5	5	4	4	2	4	4	5	5	5	4	3	3	4	4	3	4	4	4	4	4	3	4	4	4	6	6	5	5	4	5	5	5	5	5	1	1	2	1	2
902	2	22	4	4	5	3	4	3	5	2	4	2	4	4	5	5	5	1	2	2	2	3	3	4	5	5	5	5	2	3	2	3	6	6	4	5	4	5	5	4	5	4	4	4
903	2	21	5	3	4	4	4	5	4	4	4	3	4	3	4	5	3	5	5	5	3	4	5	4	4	4	3	3	5	6	6	6	6	6	5	5	5	5	5	2	2	2	2	2
904	2	20	4	4	4	3	3	3	4	4	2	4	5	2	4	4	3	4	2	4	2	3	3	3	3	2	2	4	2	2	4	4	3	3	4	4	2	3	4	4	5	3	3	2
905	1	20	4	5	5	5	4	5	4	4	4	4	4	4	4	5	4	5	5	4	4	5	4	5	5	5	4	5	5	5	5	5	5	5	3	5	4	4	4	3	2	2	2	3
906	1	20	5	5	5	5	5	5	4	5	5	5	5	5	4	5	5	5	5	5	5	5	5	5	1	4	5	4	5	6	6	6	6	6	4	5	5	1	5	2	1	1	2	1
907	2	24	4	3	4	2	4	4	4	2	3	4	5	4	4	4	5	4	3	3	5	4	3	5	5	4	4	3	2	4	4	5	5	5	3	4	2	5	5	4	2	2	2	2
908	1	22	5	4	4	4	4	4	4	4	5	5	4	5	2	4	5	4	2	2	5	5	4	4	5	3	3	3	5	6	6	6	5	5	4	4	4	4	4	4	4	4	4	4
909	2	21	3	4	3	5	5	4	4	4	5	4	5	4	3	5	3	5	5	5	4	3	5	5	5	4	4	1	5	5	5	6	6	4	5	5	4	4	5	1	2	2	2	1
910	1	21	4	5	4	5	5	5	5	4	4	4	5	5	5	4	4	4	5	5	2	4	5	5	5	4	4	5	4	2	3	4	3	5	3	4	3	3	4	4	4	4	4	3
911	2	20	4	4	3	4	3	3	3	4	2	4	3	4	4	3	3	4	4	3	3	5	4	5	3	4	4	4	3	3	4	3	4	2	3	4	3	4	4	3	3	3	3	3
912	1	20	5	5	5	5	4	5	5	5	5	5	4	5	5	4	5	5	5	2	5	4	2	5	4	1	5	5	4	6	6	6	6	6	5	5	5	5	5	1	1	1	1	1
913	1	24	4	3	3	4	3	4	3	5	4	5	2	3	3	3	5	5	5	4	5	4	4	3	5	3	4	5	5	4	5	5	4	5	5	5	3	4	5	2	2	2	2	2
914	2	21	4	5	4	4	5	4	3	4	5	4	4	4	4	4	4	4	5	4	3	3	4	3	4	4	4	4	4	3	4	5	5	5	3	3	3	3	4	4	4	4	4	4
915	1	21	4	4	4	5	5	5	3	5	5	5	4	3	4	4	5	5	5	5	3	4	4	5	3	5	5	5	5	5	6	5	6	6	3	2	3	2	2	5	4	5	5	4
916	1	21	3	5	4	5	3	5	5	5	3	5	4	5	4	5	5	4	5	5	3	4	4	4	3	5	5	3	4	4	5	3	4	3	5	4	3	5	4	4	5	2	3	2
917	1	19	1	5	5	5	5	5	5	5	1	5	5	5	5	5	5	5	5	5	1	1	1	1	5	5	5	5	5	6	6	6	6	6	5	5	5	5	5	3	2	2	2	2
918	1	22	3	3	3	4	4	3	4	5	4	3	4	3	2	3	5	4	3	3	4	4	4	3	5	5	3	4	4	5	6	6	5	5	4	3	3	4	4	1	1	1	1	1
919	2	22	4	5	5	5	5	4	5	5	4	5	5	5	4	5	4	5	4	4	5	4	4	4	1	5	5	5	5	6	6	6	6	3	5	5	5	5	5	1	1	1	1	1
920	2	21	4	2	4	4	2	4	4	3	4	3	3	4	4	2	3	4	3	4	3	4	3	4	3	4	3	2	2	4	5	5	5	4	5	5	3	5	5	1	1	2	2	1
921	1	21	3	2	4	3	3	3	3	3	3	1	2	3	3	3	3	2	3	3	2	2	2	1	2	3	2	2	1	2	2	2	2	1	3	4	4	4	4	4	5	5	4	5
922	1	20	4	4	4	5	4	5	4	4	5	4	5	3	4	4	4	4	5	4	4	4	4	4	4	4	4	5	4	5	6	4	5	5	5	4	5	4	4	3	3	3	4	3
923	1	19	5	5	5	5	4	5	4	4	4	4	4	5	4	5	4	5	4	4	4	4	5	4	4	5	4	4	5	5	4	5	4	5	4	4	4	5	5	3	5	3	4	4
924	2	24	3	3	3	3	3	3	4	2	2	3	2	3	2	3	2	3	3	3	3	3	2	3	2	3	3	3	3	2	4	3	4	5	4	4	4	5	5	4	4	4	4	4
925	1	22	2	4	2	3	4	5	4	5	1	4	3	3	4	4	5	4	4	4	1	2	2	2	1	3	4	4	4	4	5	2	5	5	5	4	5	5	4	5	5	4	5	4
926	2	22	3	3	3	5	3	5	4	4	4	4	3	4	5	4	3	5	2	5	3	2	1	3	5	2	5	5	5	4	3	2	3	5	3	3	3	4	4	4	3	4	4	4
927	2	21	4	4	4	5	5	4	4	5	4	4	4	4	4	5	4	4	5	4	4	4	5	4	5	4	4	4	4	5	6	5	5	6	5	4	4	5	5	2	2	2	1	2
928	2	20	4	4	3	3	3	4	4	4	4	4	4	3	4	4	1	4	4	4	4	5	3	4	4	3	3	1	3	4	5	5	5	2	2	4	2	5	4	3	3	2	2	2
929	1	20	5	4	4	4	5	4	4	4	5	4	3	4	4	5	3	5	4	4	4	4	4	4	5	4	4	5	4	5	4	5	5	5	4	3	4	4	4	4	3	4	4	4
930	1	20	3	3	3	3	3	3	3	4	4	4	3	2	3	3	3	3	4	5	4	3	3	3	3	3	3	3	4	3	4	3	3	3	4	4	4	4	4	4	5	3	3	3
931	2	19	1	2	2	2	2	2	2	2	2	2	2	2	2	2	3	2	2	2	2	2	2	2	2	2	2	2	2	4	4	3	3	4	3	4	4	4	3	4	3	4	4	3
932	1	24	4	4	4	4	4	4	5	4	5	4	3	3	4	4	3	4	5	4	5	4	4	4	4	5	4	4	4	4	5	3	5	4	5	4	3	3	4	3	3	5	3	4
933	2	23	2	3	3	3	4	3	4	4	5	3	3	2	4	3	3	2	4	5	2	2	3	2	3	3	3	3	4	2	4	5	3	4	3	4	3	4	4	4	3	4	3	4
934	2	21	4	4	4	4	2	4	3	5	2	4	4	3	4	3	3	4	3	4	2	3	4	1	3	4	3	4	3	2	2	5	3	4	3	5	3	3	3	3	3	4	4	3
935	1	21	4	4	4	4	4	4	4	4	4	4	4	4	4	4	4	4	4	4	4	4	4	4	4	4	4	4	4	5	5	5	5	5	3	4	5	5	5	1	2	2	1	1
936	2	20	3	4	4	1	3	4	3	2	4	5	4	3	1	3	1	4	4	5	4	3	1	5	1	3	4	2	1	4	2	3	3	4	4	3	5	3	3	5	2	2	3	4
937	1	20	4	2	3	3	5	4	3	4	4	2	3	4	4	2	4	2	2	2	4	5	3	3	3	3	4	5	3	5	6	6	6	5	2	4	2	4	3	3	3	2	3	1
938	1	20	4	3	3	3	4	5	3	2	4	3	4	3	4	4	2	4	5	5	3	3	5	4	3	3	4	4	3	3	4	4	5	3	5	3	3	3	3	3	4	3	3	4
939	1	22	5	4	5	4	4	5	4	5	3	4	5	5	4	4	4	4	4	5	4	5	4	5	5	4	5	4	5	4	5	5	5	4	4	5	3	5	5	4	5	3	4	4
940	2	21	3	1	2	3	5	1	2	2	5	5	3	2	1	2	3	5	3	1	3	2	5	3	3	1	1	4	2	4	6	6	3	5	5	3	2	3	3	2	2	3	3	4
941	2	20	4	1	3	2	3	3	2	3	4	3	2	2	2	2	3	2	3	3	1	3	3	2	4	2	5	2	1	5	5	6	5	4	4	4	3	1	4	1	1	1	1	1
942	2	20	3	3	4	3	4	3	4	4	4	4	3	4	4	4	4	4	3	3	4	4	4	4	4	2	4	4	5	5	4	3	3	3	5	3	5	5	5	2	2	2	2	2
943	2	20	4	5	4	4	5	4	4	5	5	4	4	5	4	5	4	4	4	5	4	5	4	5	4	4	4	5	4	5	5	6	5	5	5	4	4	5	4	2	2	2	2	2
944	1	20	3	4	3	3	4	3	5	5	5	4	4	3	5	3	4	3	2	3	2	4	3	4	5	4	3	4	2	3	3	3	3	2	5	4	3	3	5	3	5	3	5	5
945	2	20	2	2	3	3	2	3	3	3	2	2	2	2	3	2	2	4	4	3	2	2	2	2	2	3	3	4	3	3	4	3	3	3	4	4	4	4	4	4	4	4	3	3
946	2	20	3	3	3	3	4	4	3	4	3	4	3	5	3	4	4	3	4	3	2	3	2	5	4	3	3	4	4	3	4	5	5	3	5	2	3	3	5	5	3	5	4	5
947	1	20	2	2	3	3	1	3	4	2	3	4	2	3	2	3	2	2	4	2	3	2	1	3	4	1	1	3	3	2	2	3	3	3	3	3	3	4	3	4	3	3	3	2
948	1	23	4	2	4	4	2	4	4	4	3	3	1	3	3	4	3	4	3	4	3	3	4	4	1	2	3	1	4	5	5	5	5	5	3	3	4	2	3	2	3	2	3	2
949	2	23	4	4	4	4	5	4	4	2	5	4	5	5	4	5	5	1	3	5	4	5	4	3	5	4	5	5	4	5	6	5	6	6	4	4	4	3	3	4	3	3	4	3
950	1	21	4	5	5	4	5	4	5	4	5	5	5	5	5	4	5	5	5	5	4	5	5	4	4	4	4	4	4	5	5	6	6	6	5	4	5	5	5	2	5	2	2	5
951	2	21	2	2	2	1	2	2	1	1	2	3	2	2	2	3	2	3	1	1	1	1	1	1	2	2	2	3	3	3	2	3	3	2	5	5	4	4	5	5	3	4	4	3
952	1	20	4	5	5	5	5	5	4	4	4	4	3	4	5	2	5	4	4	4	4	5	4	4	1	4	4	1	5	1	5	6	6	5	4	4	3	4	4	1	1	1	1	1
953	2	20	5	4	4	3	4	5	5	4	4	4	5	5	3	5	3	4	3	4	4	4	5	4	4	5	4	1	5	4	6	5	6	5	4	5	4	3	5	1	1	1	1	1
954	1	19	4	4	5	4	4	4	5	4	3	4	5	4	4	3	5	4	4	5	4	4	4	4	1	4	4	3	4	6	6	6	6	2	5	5	5	5	5	1	1	1	1	1
955	2	22	2	2	3	2	3	3	3	2	2	3	3	3	2	3	2	3	4	5	2	3	3	3	2	3	2	4	3	4	3	2	4	3	5	5	3	2	3	2	4	5	5	3
956	1	20	2	3	5	4	4	3	5	4	2	5	5	3	5	5	5	3	5	4	2	4	2	4	3	3	5	3	5	2	2	4	5	1	4	4	4	5	4	5	4	4	4	3
957	1	19	4	4	4	4	5	4	5	4	4	5	4	4	5	4	5	5	5	4	4	4	4	4	4	4	4	4	5	6	5	5	5	5	5	3	4	5	5	3	4	2	2	4
958	2	23	4	4	4	4	4	1	4	4	2	3	1	4	1	1	3	5	4	4	4	4	1	1	1	4	2	1	4	5	6	6	5	6	4	4	4	5	5	2	2	1	2	1
959	2	22	4	4	4	2	4	2	3	4	4	3	2	4	5	2	4	3	3	5	3	2	4	2	4	4	2	3	3	2	4	3	4	4	4	3	5	5	4	3	4	3	3	2
960	2	20	4	4	3	4	4	4	3	3	4	4	4	4	2	4	3	4	4	4	4	3	4	5	4	3	4	5	4	5	4	4	5	4	3	2	2	4	4	3	3	3	4	2
961	2	20	3	3	3	3	4	3	3	4	3	4	4	3	4	4	3	4	4	4	4	3	3	3	3	3	3	3	4	2	3	4	4	4	3	4	3	3	3	3	3	2	3	3
962	2	19	2	4	2	2	4	3	2	2	3	2	4	3	4	4	4	5	4	5	1	2	4	5	4	2	2	1	4	2	4	2	1	5	5	5	5	5	5	5	5	5	4	3
963	1	24	4	5	5	4	5	5	4	4	4	4	4	4	4	5	4	5	5	4	4	4	5	4	4	4	4	5	4	4	4	4	5	4	3	5	5	5	5	4	3	3	4	3
964	2	23	4	4	4	4	4	3	5	4	4	4	4	4	4	4	4	3	4	3	4	4	3	5	3	4	3	4	4	5	5	5	5	5	4	3	4	5	4	2	2	2	2	2
965	2	20	3	3	3	3	3	3	3	3	3	2	2	4	3	2	3	4	4	4	2	3	4	3	4	3	2	2	3	4	4	3	5	4	4	4	4	5	5	4	4	2	5	5
966	1	20	5	4	5	4	4	4	3	4	5	4	3	5	4	4	4	5	5	5	5	5	5	5	5	4	2	4	4	6	5	6	6	6	5	5	5	5	5	5	5	4	5	5
967	1	19	3	2	4	3	2	3	3	1	3	5	3	3	2	5	3	3	4	4	2	3	4	5	5	4	4	2	2	2	2	4	5	2	5	4	4	4	3	3	3	4	4	3
968	1	19	3	3	3	4	4	4	3	3	3	3	2	4	4	4	3	3	4	4	2	2	3	3	3	4	3	4	4	3	4	5	2	3	4	4	4	4	4	4	4	4	4	4
969	2	19	4	4	3	3	4	3	3	3	3	2	2	2	2	2	2	2	3	3	2	3	4	3	4	3	4	4	2	2	2	3	4	3	5	5	4	5	5	4	5	5	4	4
970	2	22	3	3	3	3	3	3	3	2	3	3	3	2	3	3	2	2	3	3	3	3	3	2	2	3	2	2	2	3	4	4	5	3	4	4	4	4	4	5	4	4	4	4
971	1	21	3	4	3	4	5	4	3	4	3	5	4	3	3	3	4	4	5	3	2	3	4	4	4	4	2	4	4	3	3	3	4	3	4	5	4	4	4	3	5	4	3	4
972	1	21	2	5	3	4	2	5	3	4	2	3	3	4	4	5	5	5	3	2	2	2	2	2	2	3	3	1	5	3	5	4	2	3	4	3	5	3	4	4	3	5	4	4
973	1	21	4	5	4	4	5	5	5	4	4	5	4	4	5	4	4	5	5	5	4	5	5	4	5	4	4	4	5	4	4	5	4	5	5	4	5	4	5	3	3	3	4	3
974	2	21	3	3	4	3	4	4	4	4	4	4	3	3	3	2	3	4	3	4	4	4	3	4	3	3	4	4	4	2	3	4	3	4	4	3	4	3	4	3	4	4	4	4
975	1	21	3	3	3	3	4	5	4	5	3	5	3	4	4	5	2	2	1	2	2	2	2	2	1	2	3	5	5	2	4	4	4	4	4	4	5	5	3	5	4	5	4	4
976	2	20	4	5	3	3	5	5	4	3	5	4	5	5	4	5	4	4	2	5	4	5	4	4	4	4	3	1	3	5	5	6	4	4	4	3	5	4	5	2	2	1	4	1
977	1	19	2	2	3	3	2	2	3	4	3	3	2	3	3	4	2	2	2	3	3	1	2	2	3	2	2	4	3	2	4	5	4	4	2	3	4	4	2	3	3	2	2	2
978	2	23	4	3	3	2	3	3	3	4	3	3	3	2	4	3	3	2	3	3	4	4	2	2	2	3	3	2	4	3	2	3	3	3	4	3	4	4	3	4	3	3	3	4
979	2	22	5	5	5	5	5	5	5	5	5	5	5	5	5	5	5	5	5	5	4	5	5	5	5	5	5	5	5	5	5	5	6	5	3	3	4	4	4	3	3	4	4	4
980	2	20	4	3	4	4	4	5	4	4	3	4	4	4	3	4	4	3	2	5	3	4	5	4	4	3	4	4	4	5	5	5	5	5	5	5	5	5	5	2	2	2	2	5
981	1	20	2	3	3	3	3	3	3	3	2	3	2	3	4	3	3	2	4	3	2	2	3	2	3	2	3	4	4	2	4	4	3	4	5	4	4	5	4	4	5	4	4	4
982	2	24	3	2	4	2	3	3	4	2	3	3	4	3	3	3	2	3	4	4	3	4	3	4	4	3	2	2	2	3	3	4	4	3	5	3	4	4	3	5	4	3	3	3
983	2	20	4	3	3	3	4	3	2	5	2	3	2	3	4	3	1	4	3	3	3	3	2	3	3	1	2	4	3	4	4	3	3	2	3	4	4	4	4	3	4	4	4	3
984	1	20	3	3	4	4	5	5	3	4	3	5	3	5	5	4	2	3	3	5	2	2	2	4	4	4	3	5	4	3	2	4	4	3	3	4	3	4	4	3	4	3	4	4
986	2	20	2	4	4	5	4	5	2	4	4	4	2	3	4	5	3	4	2	5	2	3	4	3	2	5	2	4	2	3	4	4	5	4	3	3	4	3	3	3	2	3	4	4
987	2	19	3	3	3	2	4	3	2	3	3	4	3	4	2	3	3	3	2	3	4	4	3	3	5	4	4	2	4	3	3	4	4	2	3	4	4	4	4	4	3	4	4	4
988	1	19	3	4	3	2	2	2	4	4	4	4	3	3	4	4	3	2	2	3	2	3	3	3	5	4	2	4	2	4	3	3	3	5	2	4	3	3	3	4	2	3	3	5
989	2	19	2	3	4	2	4	2	5	3	2	2	3	4	3	3	5	4	3	4	2	3	2	2	3	2	2	2	3	4	4	1	2	4	4	3	4	5	4	3	4	3	3	4
990	1	19	3	3	4	2	2	2	3	3	2	2	2	2	3	2	3	3	2	4	3	4	3	2	2	3	2	3	3	3	4	5	3	3	4	5	4	5	4	4	4	4	5	2
991	2	21	3	3	5	3	1	3	4	4	3	2	2	3	3	1	2	2	2	2	3	2	5	2	2	2	3	2	3	3	4	3	4	3	5	5	4	3	3	2	5	3	4	5
992	1	21	2	2	3	2	3	2	2	2	3	3	3	2	3	3	3	3	3	3	2	1	3	2	3	3	3	3	2	2	3	4	4	3	5	5	4	5	5	5	4	4	4	4
993	2	20	4	3	4	3	4	5	4	5	4	3	4	4	2	4	4	3	3	4	4	4	4	4	4	4	4	3	4	3	4	4	5	5	4	4	5	5	5	2	2	2	2	1
994	2	20	4	4	3	5	4	4	4	4	3	5	5	4	5	4	5	3	4	5	4	4	5	3	4	3	5	4	4	4	5	5	6	3	4	3	3	4	5	3	2	2	2	3
995	2	20	5	5	5	5	5	5	4	5	5	5	5	5	5	4	4	4	5	5	4	4	5	5	5	5	5	5	5	6	4	2	6	6	2	3	3	2	5	5	3	2	3	3
996	1	20	4	3	2	2	4	1	3	4	3	4	2	4	3	2	4	1	1	3	2	2	4	2	3	2	3	5	3	5	2	3	4	4	2	4	3	3	3	4	4	4	4	3
997	1	19	3	2	4	3	1	2	4	3	4	1	3	3	2	2	3	3	4	3	1	1	5	1	1	2	3	3	2	3	4	5	6	1	3	4	4	4	3	4	5	4	4	4
998	1	19	3	3	2	3	4	3	2	2	3	3	2	4	3	2	4	1	1	2	1	2	3	4	2	3	3	2	2	2	2	1	2	3	4	5	3	3	5	5	4	3	5	5
999	2	21	4	2	5	4	2	5	4	3	3	5	2	4	3	4	5	2	3	1	4	2	4	3	1	3	4	2	5	2	1	2	2	4	5	3	5	4	3	4	3	4	3	5
1000	2	20	3	4	3	4	3	3	3	3	3	4	2	3	4	3	3	4	3	2	4	2	4	3	4	4	3	2	4	3	3	4	4	3	4	4	3	3	3	3	3	4	3	3
1001	2	19	4	3	3	2	5	4	2	3	2	3	3	3	2	2	3	4	3	2	4	3	4	4	3	3	3	3	3	3	4	4	3	2	5	4	3	5	5	3	2	2	3	3
1002	1	24	4	3	4	2	3	3	3	3	5	2	3	3	3	4	4	4	3	4	2	4	2	3	4	2	2	3	3	3	4	4	4	3	3	5	4	3	5	3	4	3	4	4
1003	2	21	3	4	4	5	4	5	4	4	4	4	4	5	4	4	5	4	4	4	5	4	4	5	4	4	5	4	5	3	5	3	4	5	4	4	4	5	5	3	3	2	3	2
1004	2	20	5	4	4	5	5	5	5	3	4	5	4	5	3	3	2	5	4	5	5	3	4	4	5	4	5	4	5	5	6	5	6	5	4	5	4	3	5	2	2	1	2	2
1005	2	20	4	4	5	3	4	4	4	4	4	4	5	5	4	5	2	4	4	4	4	4	4	4	4	3	4	1	4	6	6	5	5	3	5	5	5	5	5	1	1	2	1	1
1006	2	20	4	4	4	4	4	4	5	5	4	5	4	4	5	4	5	5	5	4	5	5	4	5	5	4	4	5	4	3	5	4	5	5	5	5	5	4	4	3	3	4	4	3
1007	1	20	3	4	3	5	4	2	2	4	4	4	4	4	2	4	2	4	2	4	2	3	4	5	4	5	5	1	5	2	5	6	6	5	4	3	3	3	3	3	3	3	4	3
1008	1	20	3	3	4	4	4	2	4	4	3	5	3	3	4	5	2	4	4	2	4	2	5	3	3	5	2	4	2	2	5	3	4	3	4	4	3	4	3	3	3	3	3	3
1009	2	19	3	2	3	3	3	2	3	3	3	2	2	3	3	2	3	3	2	3	2	3	2	3	2	2	3	3	3	1	3	4	3	3	3	3	3	3	3	4	3	3	3	2
1010	1	22	3	2	3	3	4	3	3	3	2	3	3	3	3	2	2	4	3	3	2	3	3	3	3	3	3	3	3	4	4	3	3	3	4	5	4	5	3	4	4	4	5	5
1011	1	21	3	4	2	3	4	4	4	2	2	4	1	2	4	3	4	4	4	4	2	4	2	2	1	3	3	4	3	5	5	5	5	4	3	3	3	3	3	3	5	4	2	3
1012	1	21	3	4	3	3	5	5	4	4	4	4	5	4	5	5	3	5	5	5	2	3	4	5	4	3	3	5	5	4	4	4	5	4	5	3	4	4	4	4	4	4	4	3
1013	2	21	4	5	5	4	4	5	4	5	5	5	4	5	5	5	5	5	5	4	5	4	5	5	5	4	4	4	5	6	6	6	6	5	3	3	3	3	4	4	3	3	3	3
1014	1	20	5	4	5	4	5	4	5	4	4	4	5	4	4	5	5	4	5	5	5	4	5	4	4	5	4	4	5	6	6	5	5	5	5	4	4	5	5	2	3	2	3	3
1015	2	20	4	4	4	4	4	4	4	4	3	4	3	4	4	4	4	4	4	4	2	4	4	4	4	4	4	4	4	3	4	6	5	5	4	4	4	4	4	4	5	4	4	4
1016	1	20	5	5	5	4	4	5	4	5	5	4	5	4	5	5	4	5	5	5	4	4	4	5	5	4	5	4	5	3	3	4	3	5	4	5	4	3	5	5	5	5	3	4
1017	1	19	5	4	4	3	5	4	2	3	5	4	4	4	2	3	3	2	3	3	5	5	5	5	4	3	2	4	3	3	2	4	2	3	5	5	4	5	5	5	4	5	5	5
1018	1	20	3	4	2	4	3	2	4	4	3	2	3	4	4	4	4	4	4	2	3	3	4	4	5	4	3	4	4	2	4	5	3	4	4	3	3	4	3	4	2	4	3	2
1019	1	20	3	3	3	3	4	4	4	4	3	3	1	3	3	3	3	2	3	1	2	4	2	2	1	3	2	4	5	5	5	5	5	5	3	2	3	4	4	3	3	3	3	4
1020	2	20	4	4	3	4	4	5	4	4	4	5	4	4	5	5	4	5	4	5	4	4	1	5	4	4	5	4	4	6	4	5	4	6	3	5	4	4	4	5	3	5	5	3
1021	1	20	2	3	3	3	3	3	4	3	2	4	3	3	2	2	3	2	2	4	3	3	3	3	4	4	2	2	3	3	5	2	3	3	3	4	3	4	4	5	4	5	3	4
1022	1	20	1	4	3	1	4	2	3	4	1	3	1	3	1	3	4	1	1	5	3	4	3	3	3	3	4	5	4	3	4	4	2	3	4	4	5	3	4	4	4	4	4	3
1023	2	20	5	3	4	5	3	3	5	4	4	5	3	5	3	3	5	4	4	5	4	2	4	4	3	4	5	3	4	3	2	4	5	3	3	3	4	3	3	3	3	4	4	3
1024	2	20	3	3	3	5	3	2	3	3	2	3	3	4	1	4	3	3	2	3	3	4	3	3	3	4	2	3	3	4	3	3	4	3	3	3	3	3	3	3	3	3	3	3
1026	2	19	2	3	5	4	4	5	5	3	3	5	3	3	3	2	2	2	3	4	3	2	4	2	3	4	3	3	5	2	3	3	2	1	4	3	4	3	3	3	3	3	3	4
1027	2	23	3	2	3	2	3	2	2	3	3	2	2	2	2	2	2	2	2	3	2	3	2	3	2	2	3	2	2	3	3	3	3	3	3	3	3	3	3	2	3	4	4	4
1028	2	22	5	5	5	4	5	5	5	5	5	5	5	5	5	5	5	5	5	5	5	5	5	5	1	4	5	4	5	6	6	6	6	3	5	5	5	5	5	1	1	1	1	1
1030	1	21	5	4	5	1	2	3	4	5	4	5	5	5	3	3	3	1	1	1	5	5	4	3	3	2	3	1	2	3	2	6	6	6	5	4	4	4	4	4	5	4	4	4
1031	1	21	4	4	4	4	4	4	4	4	4	4	4	4	4	4	4	4	4	4	4	4	5	4	4	4	4	4	5	5	5	5	5	5	3	4	2	4	4	3	2	2	3	3
1032	1	21	3	2	2	3	2	3	2	4	2	3	3	2	3	3	2	2	1	4	1	2	4	4	4	3	2	2	2	5	3	2	3	4	5	5	4	4	5	3	2	3	4	2
1033	1	20	4	5	4	3	4	5	4	4	5	5	5	4	4	4	4	5	5	4	4	3	4	5	5	5	4	4	4	4	3	5	6	6	3	4	4	4	4	1	2	2	1	1
1034	2	20	5	3	4	3	4	4	4	4	4	4	4	4	4	4	4	4	4	5	4	4	4	5	4	4	4	4	5	4	5	5	5	5	4	4	5	4	4	5	4	4	5	5
1035	2	20	2	4	3	4	5	3	2	4	3	4	3	3	4	4	3	4	4	1	2	3	3	2	1	4	2	2	3	3	3	4	3	3	4	5	4	4	4	4	4	4	5	5
1036	2	20	2	4	3	5	4	4	3	5	4	2	2	2	1	2	2	3	4	3	4	2	3	5	2	2	2	3	2	2	4	5	1	4	5	3	5	4	4	4	3	2	3	4
1037	1	20	3	3	4	4	4	4	4	4	3	4	3	3	4	5	5	4	4	4	4	3	4	2	4	4	5	4	4	5	2	3	4	5	4	4	4	4	4	4	5	4	4	3
1038	1	23	4	5	3	5	2	5	3	4	4	5	3	5	5	4	3	5	5	5	2	5	4	4	5	3	5	4	5	4	5	2	3	4	3	4	4	4	3	4	3	4	3	3
1039	2	23	4	3	4	4	4	3	4	4	3	4	4	3	4	3	4	5	3	5	4	4	4	3	4	3	4	4	3	5	5	4	4	5	4	4	4	4	4	2	3	2	3	2
1040	2	23	4	4	3	2	2	3	3	4	4	3	3	3	3	4	3	2	3	5	4	3	3	4	4	3	2	4	5	3	4	3	5	4	4	3	3	5	4	3	3	3	5	4
1041	1	23	4	5	4	3	4	4	3	5	4	5	4	2	3	4	3	5	4	5	4	3	3	4	4	3	2	5	4	2	2	3	4	3	3	3	5	3	5	4	3	4	4	4
1042	1	22	4	4	5	4	4	4	4	4	4	5	4	3	3	3	4	4	4	4	4	4	3	4	5	4	4	4	3	6	6	6	6	6	4	4	5	4	5	2	3	2	2	2
1043	2	22	4	4	4	4	4	2	4	4	1	2	2	2	2	1	2	2	2	2	4	1	2	2	2	1	3	3	2	6	5	6	6	6	5	4	3	4	5	2	2	1	2	1
1044	1	21	4	5	4	4	4	4	5	3	4	5	5	3	5	3	5	4	4	5	5	4	5	3	4	4	4	4	4	6	5	6	6	6	5	5	4	4	5	3	4	4	3	2
1045	1	21	5	4	4	4	5	4	5	4	5	4	4	4	4	3	4	3	5	5	4	5	4	4	5	5	5	4	3	4	4	4	4	6	5	3	4	5	5	1	3	1	1	1
1046	2	21	3	4	3	3	5	5	4	2	3	2	4	3	4	2	4	2	4	2	2	3	4	2	3	3	5	5	4	4	6	2	2	3	4	4	5	2	4	3	4	3	3	4
1047	1	20	2	4	3	3	3	4	3	2	2	3	3	3	3	3	3	3	2	2	4	2	2	3	2	4	2	4	2	3	6	2	3	3	5	3	3	4	4	5	4	3	5	5
1048	2	20	4	3	4	4	4	4	5	3	3	5	4	4	4	5	3	4	2	5	2	3	3	3	5	3	5	5	3	3	4	5	5	4	3	4	3	3	3	3	4	4	4	3
1049	1	20	4	3	4	1	4	4	4	4	3	3	3	4	4	3	4	3	4	3	2	3	2	3	5	4	4	4	5	3	4	4	5	3	5	4	3	3	5	4	3	4	3	5
1050	1	19	3	3	3	1	2	2	2	3	1	4	2	4	4	3	4	2	1	3	2	2	2	2	2	1	2	2	2	2	2	2	1	1	4	4	4	5	3	4	4	3	5	4
1051	2	19	4	5	5	5	5	5	5	3	3	4	5	5	5	5	3	5	5	5	3	3	4	5	5	5	5	5	5	6	6	6	6	5	5	5	5	5	5	3	5	2	5	2
1053	2	21	3	5	3	3	3	3	4	4	3	3	4	4	3	4	4	4	2	4	4	5	3	4	4	3	4	4	3	3	5	5	4	3	3	5	4	4	5	2	3	5	3	4
1054	2	20	4	4	4	5	4	5	4	4	4	4	3	4	4	4	3	3	4	5	3	4	2	4	4	3	4	4	3	3	5	5	5	4	2	4	3	4	3	2	3	3	3	3
1055	1	20	5	4	3	3	3	4	5	2	4	5	4	3	4	5	1	3	4	4	3	5	1	5	1	3	4	4	3	3	2	5	2	2	4	5	3	4	4	4	4	5	4	2
1056	1	20	2	2	4	1	2	5	4	3	5	4	3	4	3	1	2	3	5	4	3	3	4	4	4	3	2	3	1	2	2	4	3	2	4	3	3	3	4	4	4	4	3	2
1057	1	20	2	4	4	4	5	4	4	3	4	5	5	4	5	4	2	4	4	4	4	3	5	4	4	4	4	4	4	3	3	6	5	4	4	4	3	4	4	1	1	1	2	1
1059	1	19	2	3	2	2	2	2	3	3	2	2	2	1	2	1	1	2	3	1	2	2	2	3	2	2	2	2	2	4	3	1	3	2	3	4	3	4	5	4	5	4	5	4
1060	2	19	3	5	4	5	4	3	5	4	5	5	5	4	3	4	4	3	5	4	3	4	5	4	5	5	4	4	3	3	5	6	6	6	4	4	4	3	4	4	4	4	4	4
1062	1	22	4	4	4	5	4	5	4	5	5	5	1	4	5	5	5	5	5	4	3	4	5	4	5	4	4	3	5	3	5	5	6	3	3	3	3	3	5	3	3	4	3	4
1063	2	21	4	4	4	4	4	5	4	5	4	5	5	4	4	4	4	5	5	4	4	4	4	5	4	4	5	4	4	4	5	5	5	5	4	4	3	4	4	4	4	4	4	4
1064	2	21	4	4	4	4	5	5	4	5	5	4	5	4	5	5	4	5	4	5	4	4	4	3	4	3	3	1	4	5	4	4	5	5	5	5	4	4	4	1	1	1	1	1
1065	2	21	4	4	4	4	4	4	4	4	4	4	4	4	3	4	4	4	4	4	4	4	4	4	4	4	4	4	4	5	5	5	5	5	3	3	4	4	3	3	3	2	3	2
1066	1	20	4	4	3	4	4	4	4	4	2	3	2	4	3	1	4	3	4	5	3	4	3	3	3	5	3	3	5	3	5	6	4	3	4	4	3	3	4	3	3	3	3	3
1068	1	19	5	5	5	5	5	5	5	5	5	5	5	5	5	5	5	5	5	5	5	5	5	5	5	5	5	5	5	3	3	5	4	3	4	4	5	4	4	4	4	5	4	5
1069	1	24	2	2	3	2	1	2	3	3	1	2	1	1	2	2	2	4	3	4	3	2	2	2	2	2	2	1	4	1	3	3	2	2	3	4	4	4	3	3	5	3	4	2
1070	2	21	4	3	4	3	5	4	4	5	5	5	5	4	3	4	3	3	3	4	4	5	4	4	4	4	5	3	5	5	5	5	5	6	5	4	4	3	5	2	4	2	4	3
1071	1	21	3	4	3	3	4	5	3	4	3	3	3	3	5	3	3	3	5	5	2	3	3	5	3	4	3	4	4	4	4	4	5	4	4	3	4	3	3	3	5	3	3	5
1072	1	21	4	4	2	2	4	2	2	2	1	5	4	4	4	4	4	2	3	4	2	3	2	4	4	5	2	1	4	3	6	3	3	6	4	3	3	3	3	4	3	3	3	4
1073	1	20	4	3	4	5	5	3	4	4	3	3	3	5	4	4	5	5	4	5	2	3	3	4	3	4	4	4	4	3	6	4	6	3	3	5	5	5	4	3	4	4	3	3
1074	2	20	4	1	4	3	3	3	2	5	3	3	3	3	3	3	2	2	3	3	2	3	4	2	2	3	3	4	3	2	4	4	2	3	5	4	4	3	4	3	3	4	3	4
1075	2	19	3	4	3	3	3	4	2	3	2	2	1	3	2	2	2	1	4	3	2	3	3	2	3	2	3	3	2	2	3	3	1	2	2	3	3	3	3	4	3	3	2	3
1077	1	21	3	2	3	4	3	2	3	3	3	2	4	2	3	3	3	3	3	3	3	2	3	3	3	3	3	3	3	2	2	5	1	4	3	3	3	4	4	4	4	4	3	3
1078	2	21	3	4	4	4	4	2	4	3	3	4	3	4	3	3	4	3	3	3	4	4	4	4	4	3	4	4	4	4	4	4	3	4	2	4	4	3	4	4	4	3	3	3
1079	1	20	3	2	4	3	3	3	4	3	5	2	3	4	4	4	5	4	4	4	4	2	3	3	4	3	3	3	4	5	5	5	5	4	4	4	4	3	4	1	1	1	1	1
1080	1	20	4	4	4	4	5	4	3	4	4	4	5	5	5	4	5	4	4	5	4	5	4	4	4	4	4	4	4	4	5	5	4	5	3	3	3	3	3	3	3	3	3	4
1082	2	20	3	4	3	3	4	4	4	4	4	4	4	4	4	5	4	5	3	4	1	3	5	4	4	2	4	4	3	2	1	3	2	3	5	5	5	5	5	3	2	2	2	2
1084	2	23	5	4	5	3	4	2	4	4	2	4	3	4	4	3	4	4	4	4	3	4	2	5	4	2	4	2	2	3	4	5	5	4	4	4	4	4	4	4	4	4	4	4
1086	2	20	2	2	4	3	4	5	4	5	3	5	5	5	4	3	4	4	3	3	3	4	3	4	4	4	3	4	5	2	4	2	3	3	5	5	5	5	5	2	3	2	3	2
1088	2	20	4	5	3	3	3	3	5	5	3	4	2	5	4	4	4	5	3	4	3	4	5	3	5	4	4	5	5	5	4	5	5	6	5	3	4	4	4	4	4	2	4	4
1089	1	20	3	3	3	2	3	2	3	4	3	2	3	3	2	3	4	3	4	3	2	2	2	4	4	4	4	3	4	5	3	3	6	5	4	4	3	4	5	3	4	4	4	3
1090	1	22	3	4	3	3	4	5	2	4	4	4	4	4	5	4	4	4	4	4	3	4	5	4	4	3	3	4	4	4	4	4	3	2	4	4	4	3	5	3	3	4	4	4
1091	1	21	3	4	3	3	1	3	2	2	2	4	2	3	3	2	2	2	2	2	3	3	2	2	4	2	2	2	2	3	5	2	3	3	4	3	4	4	4	4	4	5	4	4
1092	1	21	5	5	4	5	5	5	5	4	4	5	5	4	5	5	5	4	4	4	5	5	4	5	5	5	5	5	4	6	6	6	6	6	5	5	5	5	5	2	2	2	3	2
1093	2	20	3	4	4	3	4	3	4	4	4	3	4	3	3	4	3	4	3	1	4	4	2	4	4	4	5	4	4	3	5	5	4	5	3	3	3	4	4	3	4	3	3	4
1094	2	20	4	4	5	4	4	4	4	4	4	5	4	4	4	5	5	5	4	4	3	4	4	3	4	2	3	4	5	3	5	3	4	4	5	5	5	5	5	2	2	2	2	2
1095	2	19	4	4	4	4	5	5	5	5	4	4	5	5	5	4	5	4	5	5	4	4	4	4	5	4	4	5	5	4	6	5	5	5	4	5	3	3	4	4	4	3	4	3
1096	2	19	3	3	4	4	4	4	4	3	4	2	3	3	4	3	3	4	5	5	4	4	5	5	3	3	3	4	5	5	5	2	2	3	5	5	4	4	3	5	5	5	4	4
1098	2	19	4	3	4	4	4	4	4	4	4	5	4	4	5	5	4	4	4	4	3	4	4	4	4	4	4	4	5	3	3	4	5	4	4	4	4	4	4	4	4	4	3	5
1099	2	23	4	3	4	3	3	2	4	3	4	3	4	2	2	2	3	3	5	5	3	3	4	4	2	3	3	3	3	3	3	2	2	3	4	4	4	4	4	3	3	5	3	3
1101	1	22	3	3	2	2	2	3	2	2	3	2	1	2	2	1	3	2	3	4	3	2	2	3	3	2	2	2	3	2	5	5	4	3	5	4	4	4	4	4	4	4	3	4
1102	1	20	4	4	4	4	5	4	4	5	4	5	4	4	3	4	4	5	4	3	4	4	5	5	3	3	3	4	4	5	4	3	5	4	3	5	4	5	5	3	3	2	3	2
1103	2	20	4	4	3	3	4	4	4	3	4	4	3	3	4	2	3	3	5	4	4	4	4	4	3	4	4	4	3	3	4	3	4	4	4	4	5	4	5	4	5	3	4	5
1105	2	23	4	3	4	4	4	3	4	4	3	4	4	3	4	3	4	5	3	5	4	4	4	3	4	3	4	4	3	5	5	4	4	5	4	4	4	4	4	2	3	2	3	2
1106	2	22	3	3	4	4	3	5	3	4	4	4	3	2	3	3	3	4	3	4	2	4	4	4	3	4	3	4	3	2	5	5	3	3	3	5	4	5	5	3	3	2	5	3
1107	1	21	4	4	5	5	5	4	4	5	4	4	4	4	4	3	4	4	5	5	3	3	5	4	5	5	4	5	5	4	4	5	3	5	4	4	4	4	4	4	4	4	4	3
1108	1	20	2	4	3	3	3	4	4	3	4	5	2	3	3	3	4	4	3	4	4	4	3	3	4	4	4	4	4	3	5	4	5	4	5	3	4	5	5	2	2	2	2	2
1109	2	20	3	5	3	5	5	4	4	5	5	5	4	3	5	5	4	5	4	5	4	4	4	4	4	5	4	5	5	6	5	5	6	5	3	4	4	3	4	3	4	2	4	4
1110	2	19	3	3	4	3	4	2	3	2	2	1	2	2	3	2	1	1	2	3	3	4	3	1	2	2	2	1	2	4	3	2	2	2	1	1	1	1	1	1	1	1	1	1
1111	1	22	4	5	4	4	4	5	3	4	5	4	3	3	4	4	4	5	4	2	3	4	5	4	3	4	4	3	4	4	3	4	5	4	5	3	3	3	5	3	3	4	4	4
1112	2	21	4	4	4	3	4	5	4	5	4	4	5	4	5	5	5	5	5	4	4	5	4	3	3	3	4	4	5	4	2	3	5	3	4	4	5	3	4	5	4	4	4	5
1113	1	20	4	4	4	4	5	4	4	5	4	5	4	4	4	5	5	5	5	5	4	4	5	4	4	4	4	5	5	5	5	6	6	6	5	5	5	5	5	2	3	2	2	1
1115	1	19	4	4	4	5	3	4	4	5	3	5	5	5	5	3	4	5	4	4	4	4	4	4	3	3	3	1	5	4	6	5	6	6	3	4	5	4	5	1	1	1	1	1
1116	1	23	5	4	4	5	4	4	4	5	5	5	4	4	3	3	4	5	3	5	5	4	4	4	4	4	5	5	5	3	5	3	3	5	4	3	3	3	3	2	3	3	3	2
1117	1	22	3	3	3	2	3	4	2	4	3	3	3	3	3	3	4	4	3	3	2	3	3	4	3	2	2	3	4	5	3	5	3	2	4	4	4	4	5	5	4	4	5	4
1118	2	20	2	2	5	3	2	4	4	4	2	3	2	3	4	2	1	4	4	4	2	4	2	4	3	4	1	3	2	6	3	2	5	3	5	4	4	3	3	4	5	4	4	5
1121	1	19	4	3	5	4	4	3	3	5	3	4	3	3	2	3	3	5	5	3	1	3	4	2	4	2	4	2	3	4	4	5	5	5	5	5	5	5	5	5	5	4	5	5
1122	1	19	2	2	2	3	5	3	2	5	5	5	2	2	3	2	4	3	3	5	2	2	3	3	2	2	2	4	5	3	3	2	3	3	3	3	2	3	3	4	3	4	3	4
1123	1	19	4	4	4	3	4	5	4	4	4	4	4	3	5	4	4	4	4	4	2	3	3	4	3	3	5	5	5	6	6	6	6	6	4	3	4	4	4	2	5	2	4	2
1126	2	22	5	5	5	5	5	5	5	5	5	5	5	5	5	5	4	4	5	5	5	5	5	5	1	3	4	5	5	6	6	6	6	6	5	5	5	5	5	1	1	1	1	1
1128	1	21	3	3	3	3	3	3	3	2	3	3	3	3	2	3	3	4	4	3	4	3	3	3	3	3	3	2	2	3	5	5	6	4	4	5	5	4	4	4	4	4	4	4
1129	2	21	3	3	3	3	3	3	2	2	2	3	3	3	3	4	2	4	2	4	5	5	3	2	4	3	2	3	3	6	6	4	3	3	5	4	4	3	5	4	3	3	5	5
1130	1	21	3	4	3	2	2	3	2	4	3	3	3	4	3	3	3	4	2	4	3	4	3	3	3	4	2	3	3	4	5	5	3	4	5	4	5	5	4	4	4	5	5	3
1131	2	20	3	4	4	2	5	4	3	3	2	2	3	2	3	2	2	3	3	2	3	2	3	2	4	1	3	3	2	3	5	4	3	3	4	4	4	4	4	4	4	5	4	5
1133	1	19	4	2	3	3	2	2	3	3	3	3	2	5	2	2	2	4	3	2	1	4	2	3	2	4	2	3	2	5	2	3	4	2	3	5	4	2	5	4	4	3	4	4
1134	1	22	4	5	5	4	2	5	3	2	3	4	4	4	5	4	4	5	5	5	5	5	4	5	5	4	3	4	1	3	6	4	4	5	4	4	4	4	4	4	4	5	4	4
1135	1	21	5	5	4	5	5	5	5	4	5	4	5	4	5	5	4	5	5	5	3	3	5	4	4	4	4	5	5	2	4	5	5	5	4	4	4	5	4	4	5	4	4	4
1136	1	21	3	3	4	4	3	3	4	4	2	3	3	3	2	2	3	4	3	4	4	2	1	4	3	5	2	3	2	2	4	3	4	2	3	3	3	3	3	3	3	3	3	4
1137	2	21	4	4	4	2	3	4	4	3	3	5	3	4	5	3	4	3	4	4	3	4	4	5	4	3	3	4	3	2	3	3	4	3	3	4	4	4	4	4	4	4	4	4
1138	2	20	2	2	4	3	3	3	4	4	2	4	3	3	3	4	3	4	3	1	2	3	3	4	2	3	3	1	4	2	3	3	4	5	3	3	4	3	4	3	4	4	4	5
1143	1	21	4	3	3	2	4	3	4	2	4	4	3	3	2	3	3	3	5	4	3	3	3	3	4	3	4	5	3	3	5	4	5	4	4	2	4	1	5	2	1	1	2	2
1144	1	20	3	4	3	4	3	2	3	5	4	2	1	3	4	3	3	2	4	2	2	3	4	2	4	2	5	1	2	3	5	3	2	4	4	4	4	4	3	3	3	5	3	5
1145	2	19	4	4	4	4	3	3	4	4	4	4	4	4	3	2	5	4	4	4	4	4	4	4	4	4	4	4	4	5	5	5	5	5	4	3	3	4	4	2	2	2	3	2
1146	1	20	5	5	5	5	4	5	5	5	5	5	4	5	5	4	5	5	5	2	5	4	2	5	4	1	5	5	4	6	6	6	6	6	5	5	5	5	5	1	1	1	1	1
